# Supplementary material for: Proteomic Analysis of the Ubiquitin Landscape in the Drosophila Embryonic Nervous System and the Adult Photoreceptor Cells
Source: PLoS One. 2015 Oct 13;10(10):e0139083. doi: 10.1371/journal.pone.0139083 (PMC4604154; doi:10.1371/journal.pone.0139083)
Supplement: S1 Table — Peptides, intensities and LFQ intensities of the proteins identified by MS among the different pulldown experiments are provided. Proteins classified as background or as ubiquitin conjugate are provided in separate sheet. A summary of the number of times each protein has been identified (based on peptides) in independent analysis for BirA (n BirA), bioUb (n bioUb) and Rpn10DN (n Rpn10) is provided. Ubiquitination sites are shown in a separate sheet. Only ubiquitination sites for which intensity was recorded were taken as valid. (XLS) [file pone.0139083.s010.xls]

## Sheet: Background
BACKGROUND SUMMARY							MSC 3818-19							MSC 4306-07							MSC 8200-06													MSC 8209-15
								Peptides		Intensity		LFQ Intensity			Peptides		Intensity		LFQ Intensity			Peptides				Intensity				LFQ Intensity								Intensity
CG number	Protein description	Gene name	Mass	n birA	n bioUb	n Rpn10	PEP Score	birA	bioUb	birA	bioUb	birA	bioUb	PEP Score	birA	bioUb	birA	bioUb	birA	bioUb	PEP Score	birA	bioUb	Rpn10 II	Rpn10 III	birA	bioUb	Rpn10 II	Rpn10 III	birA	bioUb	Rpn10 II	Rpn10 III	PEP Score	birA I	bioUb I	Rpn10 I	birA I	bioUb I	Rpn10 I
CG1516	-	CG1516	132.67	4	4	3	0	24	24	491780000	509360000	989270000	598510000	0	57	54	4413100000	2768200000	1693900000	673600000	0	38	46	35	40	18497000000	36085000000	12803000000	22634000000	9621700000	14761000000	12262000000	11868000000	0	45	55	41	12338000000	21637000000	10097000000
CG2118	-	CG2118	76.514	3	4	2	0	4	4	2390600	6826900	4813500	6788900	0	13	12	156430000	49139000	61803000	9654100	3.4671e-25	0	4	0	1	0	82662000	0	23710000	0	33864000	0	0	2.665e-13	3	3	1	21667000	42762000	5853300
CG11064	Retinoid- and fatty acid-binding glycoprotein	Rfabg	372.67	2	2	0	0	1	2	113240	513750	0	1244800	0	54	55	134120000	163270000	55868000	53641000
CG1977	alpha Spectrin	alpha-Spec	278.3	2	2	0	0	1	2	165380	527730	0	0	0	34	31	30819000	20522000	14929000	4620100
CG11198	Acetyl-CoA carboxylase	ACC	287.55	2	3	2	0	0	1	0	197010	0	0	0	1	0	661270	0	0	0	4.7656e-07	0	1	0	2	0	18883000	0	36278000	0	0	0	20302000	2.8724e-161	1	3	1	104120000	68713000	4126800
CG2979	Yolk protein 2	Yp2	49.66	2	2	0	6.0466e-117	1	1	2609700	2163400	0	0	6.0466e-117	6	4	9230100	6654000	4165900	1861400
CG43346	-	CG43346	65.981	2	2	0	4.394e-34	2	2	258260	437790	1343400	1081800	4.394e-34	5	5	10310000	6024200	3658500	1183900
CG9996	-	CG9996	42.493	2	2	2															7.1613e-13	1	1	1	1	5581800000	6348300000	4590900000	7241900000	3531500000	0	0	0	0.022421	1	1	0	14031000000	19039000000	0
CG6694	ZC3H3	ZC3H3	66.322	2	1	0	0.043243	1	0	196840	0	0	0	0.043243	1	1	1203500	3404100	0	1157100
CG3612	bellwether	blw	59.421	1	1	0								0.0001825	1	1	2650700	315740	1081300	0
CG12131	Adam	Adam	26.567	1	1	0								0	12	8	48317000	19138000	21124000	5092300
CG11098	Transport and Golgi organization 1	Tango1	159.05	1	1	0								9.0272e-258	10	7	4385900	3546700	1929900	1065000
CG11129	Yolk protein 3	Yp3	46.101	1	1	0								3.5591e-255	5	5	6798600	6341100	3045900	2408100
CG15792	zipper	zip	236.64	1	1	0								2.0564e-120	5	6	2486100	3014300	1142900	895910
CG10811	eukaryotic translation initiation factor 4G	eIF4G	211.12	1	1	0								1.0695e-102	6	8	4039200	7870800	1481200	2842100
CG11527	Tiggrin	Tig	257.44	1	0	0								7.9266e-65	7	0	2487900	0	1015000	0
CG2985	Yolk protein 1	Yp1	48.711	1	1	0								3.8242e-52	8	7	7357700	5221400	2606200	1506800
CG7123	LanB1	LanB1	198.33	1	1	0								8.8066e-44	3	1	672740	122150	274450	0
CG9586	-	CG9586	23.779	1	1	0								2.7457e-38	2	1	2952700	378320	1204600	0
CG11888	Regulatory particle non-ATPase 2	Rpn2	113.2	1	0	0								2.3244e-31	1	0	515500	0	0	0
CG10236	Laminin A	LanA	411.15	1	1	0								3.2477e-26	5	1	2508200	195050	1023200	0
CG12750	nucampholin	ncm	151.63	1	1	0								1.3095e-24	5	4	3400500	2850400	1357900	998270
CG11274	SRm160	SRm160	107.59	1	1	0								6.9295e-20	2	2	1564000	947710	669520	290680
CG5870	beta Spectrin	beta-Spec	265.74	1	1	0								1.6026e-13	6	4	1947700	1401200	640150	630720
CG11154	ATP synthase-beta	ATPsyn-beta	54.107	1	1	0	3.9631e-07	2	2	1229200	3193000	2350100	3636000
CG6066	-	CG6066	52.947	1	0	0								9.2122e-07	1	0	531910	0	216990	0
CG3322	Laminin B2	LanB2	182.34	1	0	0								0.00030303	1	0	970810	0	396040	0
CG40439	-	CG40439	11.249	1	0	0								0.0046628	1	0	1510700	0	616320	0
CG11621	Phosphotidylinositol 3 kinase 68D	Pi3K68D	210.47	1	0	0															0.0062412	1	0	0	0	42600000	0	0	0	0	0	0	0
CG18598	-	CG18598	10.576	1	1	0	0.0090713	1	1	869440	855310	1872800	0
CG32521	-	CG32521	35.059	1	0	0																												0.011995	1	0	0	27810000	0	0
CG33265	Mucin 68E	Muc68E	195.48	1	1	0								0.014261	1	1	9690400	1107300	0	0
CG7852	-	CG7852	163.38	1	1	1																												0.022767	1	1	1	5261500000	5426000000	713350000
CG2520	like-AP180	lap	84.218	1	1	0								0.025908	1	1	2297000	991290	0	0
CG30048	-	CG30048	143.6	1	1	1																												0.026819	1	1	1	2064800000	2673500000	976090000
CG10541	Tektin C	Tektin-C	54.237	1	0	0								0.036309	1	0	510580	0	208290	0
CG8403	SP2353	SP2353	150.3	1	0	1																												0.04233	1	0	1	435450000	0	232320000
CG3612	bellwether	blw	59.421	2	1	0	0.0001825	1	0	0	0	0	0	0.0001825	1	1	2650700	315740	1081300	0
CG1154	Osiris 12	Osi12	31.165	1	0	0	5.0395e-05	1	0	0	0	0	0
CG7057	Adaptor Protein complex 2, μ subunit	AP-2μ	49.855	1	0	0								0.030363	1	0	0	0	0	0
CG12301	-	CG12301	88.727	1	0	0								0.033058	1	0	0	0	0	0
CG5664	-	CG5664	82.077	1	0	0								0.030001	1	0	0	0	0	0
CG8292	-	CG8292	33.225	1	0	0								0.00065215	1	0	0	0	0	0
CG9270	-	CG9270	128.99	1	0	0								0.0078411	1	0	0	0	0	0
CG8333	Enhancer of split mγ, helix-loop-helix	E(spl)mγ-HLH	23.135	1	0	0								0.0010072	1	0	0	0	0	0
CG14670	Holocarboxylase synthetase	Hcs	115.92	1	0	0								5.6015e-12	1	0	0	0	0	0
CG8542	Heat shock protein cognate 5	Hsc70-5	74.065	1	0	0								0.0065729	1	0	0	0	0	0
CG17064	mars	mars	101.94	1	0	0								0.013503	1	0	0	0	0	0
CG17725	Phosphoenolpyruvate carboxykinase	Pepck	54.948	1	0	0								0.040002	1	0	0	0	0	0
CG12437	raw	raw	108.59	1	0	0								0.0017672	1	0	0	0	0	0
CG4464	Ribosomal protein S19a	RpS19a	17.291	1	0	0								0.016971	1	0	0	0	0	0
CG13686	lectin-21Cb	lectin-21Cb	30.032	1	0	0																												0.050905	1	0	0	0	0	0
CG13648	tenectin	tnc	296.4	1	0	0																												0.051285	1	0	0	0	0	0
CG3885	sec3	sec3	102.69	1	0	0								0.020131	1	0	0	0	0	0

## Sheet: Ubiquitin conjugates
SUMMARY UBIQUITIN CONJUGATES								MSC 3818-19							MSC 4306-07							MSC 8200-06													MSC 8209-15
									Peptides		Intensity		LFQ Intensity			Peptides		Intensity		LFQ Intensity			Peptides				Intensity				LFQ Intensity								Intensity
CG number	Protein description	Gene name	Mass	n birA	n bioUb	n Rpn10	Ubi sites	PEP Score	birA	bioUb	birA	bioUb	birA	bioUb	PEP Score	birA	bioUb	birA	bioUb	birA	bioUb	PEP Score	birA	bioUb	Rpn10 II	Rpn10 III	birA	bioUb	Rpn10 II	Rpn10 III	birA	bioUb	Rpn10 II	Rpn10 III	PEP Score	birA I	bioUb I	Rpn10 I	birA I	bioUb I	Rpn10 I
CG4609	failed axon connections	fax	47.105	0	4	3	YES	0	0	4	0	27420000	0	27905000	0	0	22	0	237990000	0	60050000	0	0	9	7	8	0	2733400000	950150000	2020100000	0	1012900000	829550000	1293200000	0	0	11	8	0	1348400000	580300000
CG11624	Ubiquitin-63E	Ubi-p63E	85.798	3	3	3	YES								0	5	15	20431000	1680100000	3947000	484880000	0	4	7	5	9	1711200000	16814000000	15219000000	20886000000	945370000	6730500000	9187700000	8667000000	0	4	12	8	883950000	14833000000	12384000000
CG1883	Ribosomal protein S7	RpS7	22.17	0	4	3		0	0	1	0	2692700	0	0	0	0	12	0	493190000	0	160270000	6.59e-149	0	3	4	3	0	607700000	183660000	440130000	0	324380000	152590000	300200000	1.9642e-139	0	5	4	0	815210000	289170000
CG10279	Rm62	Rm62	78.547	0	4	2		5.2531e-215	0	1	0	802890	0	0	5.2531e-215	0	13	0	27342000	0	9294200	1.0095e-14	0	3	1	0	0	97639000	0	0	0	0	0	0	2.2892e-13	0	5	1	0	39594000	2586300
His2A	His2A:CG33856	His2A:CG33856	13.363	2	4	3	YES	1.3603e-170	1	2	1728500	199900000	0	241610000	1.3603e-170	1	5	394780	470490000	0	204300000	7.1046e-06	0	1	1	1	0	422850000	170020000	773920000	0	0	0	0	2.7158e-206	0	4	1	0	729200000	28972000
CG1836	Rad23	Rad23	45.78	0	4	2		2.0174e-185	0	1	0	278910	0	0	2.0174e-185	0	9	0	25658000	0	8721800	5.8101e-33	0	4	0	3	0	200420000	0	149890000	0	55969000	0	110020000	2.1021e-56	0	6	1	0	70190000	8559900
CG9412	rasputin	rin	74.942	0	4	3	YES	6.9905e-89	0	1	0	416260	0	0	6.9905e-89	0	9	0	10191000	0	3464100	5.1515e-09	0	2	2	2	0	58326000	31827000	64073000	0	24089000	33400000	37782000	8.5907e-06	0	2	1	0	16086000	5838000
CG15435	-	CG15435	57.146	0	4	0		5.0022e-64	0	1	0	1478000	0	0	5.0022e-64	0	2	0	1317900	0	447990	0.0031923	0	1	0	0	0	17094000	0	0	0	7002800	0	0	3.7007e-05	0	2	0	0	3676500	0
CG9474	Synaptosomal-associated protein 24kDa	Snap24	23.554	0	4	3		3.5721e-42	0	1	0	184920	0	0	3.5721e-42	0	3	0	2502300	0	850580	9.8623e-09	0	2	2	2	0	85255000	46156000	116790000	0	32308000	45395000	68738000	6.5164e-13	0	3	3	0	17277000	7539200
CG2207	Decondensation factor 31	Df31	18.823	0	4	3	YES	0	0	2	0	0	0	0	0	0	13	0	102740000	0	42037000	4.8079e-109	0	3	3	5	0	484530000	221320000	1009900000	0	214840000	219990000	431450000	6.9221e-22	0	6	2	0	499530000	55900000
CG16932	Epidermal growth factor receptor pathway substrate clone 15	Eps-15	134.36	0	3	1	YES								0	0	13	0	17217000	0	5852600	0.0059303	0	2	0	0	0	29622000	0	0	0	12135000	0	0	5.6901e-26	0	5	2	0	29670000	10000000
CG13388	A kinase anchor protein 200	Akap200	88.132	1	3	3									0	1	11	0	238500	0	81071	2.0523e-216	0	5	4	5	0	832020000	71302000	404900000	0	120790000	121490000	282000000	1.638e-25	0	4	2	0	147760000	38045000
CG8209	-	CG8209	36.732	0	3	3									7.2382e-214	0	8	0	13094000	0	4451100	2.5262e-269	0	2	1	1	0	79063000	31266000	64986000	0	32389000	0	0	4.6543e-44	0	4	1	0	34314000	11901000
CG7528	Ubiquitin activating enzyme 2	Uba2	77.61	1	3	0		1.6727e-266	0	1	0	566760	0	0	1.6727e-266	1	3	460980	8096300	0	0														2.1067e-06	0	3	0	0	14107000	0
CG17654	Enolase	Eno	54.309	1	3	3									2.1837e-237	1	8	422440	15048000	0	5115300	4.6108e-23	0	1	1	2	0	28647000	21568000	84010000	0	0	0	47013000	1.2145e-25	0	3	1	0	39549000	12356000
CG9894	Bacchus	Bacc	15.46	0	3	2									4.202e-227	0	3	0	5441800	0	1849800	1.8554e-06	0	1	0	1	0	74403000	0	44253000	0	0	0	0	1.8286e-31	0	1	2	0	36566000	35373000
CG4898	Tropomyosin 1	Tm1	29.297	0	3	2									7.8782e-135	0	6	0	6693300	0	2275200	1.9791e-39	0	1	1	1	0	43651000	12633000	30705000	0	0	0	0	2.0984e-07	0	3	0	0	15653000	0
CG5670	Na pump alpha subunit	Atpalpha	115.6	0	3	2		1.2632e-99	0	1	0	174820	0	0	1.2632e-99	0	2	0	1054900	0	358600	0.012104	0	1	1	1	0	945020000	3411600000	1064600000	0	387140000	0	0
CG4494	smt3	smt3	10.124	1	3	1		2.1096e-84	0	1	0	279550	0	0	2.1096e-84	1	3	410160	14306000	0	1974400														2.0133e-85	0	2	1	0	69071000	36168000
CG4420	rings lost	rngo	50.536	0	3	2									1.3558e-78	0	7	0	13517000	0	4594600	4.0689e-05	0	1	0	1	0	15894000	0	19340000	0	0	0	10823000	1.7929e-16	0	5	3	0	74942000	27151000
CG18212	aluminum tubes	alt	98.592	0	3	1									7.591e-65	0	3	0	2160400	0	734390	0.015115	0	1	0	1	0	4764300	0	6509100	0	1951800	0	0	0.011776	0	1	0	0	3896200	0
CG9579	Annexin B10	AnxB10	35.705	0	3	1		2.1472e-49	0	1	0	199350	0	0	2.1472e-49	0	3	0	2838400	0	964850	6.0715e-06	0	1	0	1	0	36925000	0	37174000	0	15127000	0	0
CG5175	kugelkern	kuk	60.159	0	3	1									3.0245e-22	0	6	0	8014800	0	2724400	0.00070869	0	1	0	2	0	11395000	0	37917000	0	0	0	18784000	0.00077017	0	2	0	0	23726000	0
CG12082	-	CG12082	92.091	0	3	0									4.8503e-22	0	2	0	1661400	0	564760	0.020726	0	1	0	0	0	21238000	0	0	0	8700300	0	0	0.001733	0	2	0	0	11326000	0
CG5830	-	CG5830	37.834	0	3	3									2.4404e-21	0	3	0	7840000	0	0	4.2028e-15	0	2	1	2	0	39823000	8217500	30847000	0	0	0	0	0.00015361	0	1	2	0	18712000	13986000
CG11139	p47	p47	43.38	0	3	1									3.3819e-19	0	3	0	2417600	0	821780	6.8128e-12	0	3	0	3	0	73565000	0	84822000	0	25436000	0	52168000	2.3613e-11	0	2	0	0	26976000	0
CG8532	liquid facets	lqf	88.798	0	3	0		2.3439e-15	0	1	0	190700	0	0	2.3439e-15	0	3	0	3091200	0	1050800														0.028296	0	1	0	0	17182000	0
CG9135	-	CG9135	53.459	0	3	0									4.2369e-06	0	2	0	4755700	0	1616600	0.00063483	0	2	0	0	0	25068000	0	0	0	10269000	0	0	0.0099017	0	1	0	0	27904000	0
CG4183	Heat shock protein 26	Hsp26	22.994	1	2	0	YES	0	1	3	2409100	219650000	0	100550000	0	0	10	0	109290000	0	166260000
CG4264	Heat shock protein cognate 4	Hsc70-4	71.131	0	2	0	YES	0	0	2	0	1708000	0	890710	0	0	27	0	172740000	0	67851000
CG9704	Neurotactin	Nrt	92.774	0	2	0		0	0	2	0	1910200	0	0	0	0	19	0	236830000	0	80494000
His2B	Histone H2B	His2B	13.696	1	2	0	YES	0	0	2	0	2852900	0	3482200	0	1	8	291580	247210000	0	118860000
CG4466	Heat shock protein 27	Hsp27	23.616	0	2	0		4.9815e-235	0	3	0	9825600	0	7752000	4.9815e-235	0	9	0	91080000	0	27317000
CG8223	-	CG8223	51.89	0	2	0	YES	3.9241e-183	0	1	0	377150	0	0	3.9241e-183	0	7	0	14696000	0	4995400
CG8280	Elongation factor 1alpha48D	Ef1alpha48D	50.306	1	2	0		1.3918e-134	0	1	0	464310	0	0	1.3918e-134	1	8	1012800	40014000	0	12036000
CG10922	La autoantigen-like	La	44.884	0	2	0									6.8828e-130	0	3	0	996520	0	338740														4.9138e-05	0	1	0	0	4420100	0
CG3845	NAT1	NAT1	166.89	0	2	0		6.4574e-103	0	1	0	470790	0	0	6.4574e-103	0	7	0	6713900	0	2282200
CG8649	Fimbrin	Fim	72.066	0	2	1																2.0938e-85	0	1	0	1	0	12840000	0	0	0	0	0	0	0.0077791	0	1	0	0	6583600	0
CG8715	lingerer	lig	139.49	0	2	0		9.0755e-82	0	1	0	1818200	0	0	9.0755e-82	0	2	0	1712100	0	581990
CG8937	Heat shock protein cognate 1	Hsc70-1	61.346	0	2	1																0.006122	0	1	0	0	0	105720000	0	0	0	0	0	0	5.0798e-81	0	1	1	0	37510000	40645000
CG8787	Additional sex combs	Asx	179.84	0	2	0									2.3857e-78	0	6	0	13761000	0	4677600														0.019566	0	1	0	0	5442500	0
CG12051	Actin 42A	Act42A	41.823	2	2	0	YES	2.3317e-69	8	7	35469000	90503000	96071000	79245000	2.3317e-69	1	12	1264700	28459000	0	5384100
CG32031	Arginine kinase	Argk	61.263	0	2	0									7.203e-58	0	4	0	7847900	0	2667700														3.5524e-07	0	3	0	0	41595000	0
CG5094	small glutamine-rich tetratricopeptide containing protein	Sgt	36.253	0	2	2									7.3507e-54	0	2	0	2289600	0	778280	1.7214e-08	0	0	0	1	0	0	0	14470000	0	0	0	0	2.453e-39	0	3	1	0	66299000	13089000
CG7619	Regulatory particle non-ATPase 10	Rpn10	42.618	0	2	0		1.4493e-45	0	1	0	377750	0	0	1.4493e-45	0	2	0	15051000	0	5116200
CG6987	SF2	SF2	28.35	0	2	0									7.674e-38	0	2	0	1521100	0	517070														0.02684	0	1	0	0	2116500	0
CG3431	Ubiquitin carboxy-terminal hydrolase L5 ortholog	Uch-L5	37.672	0	2	1									2.0569e-33	0	5	0	5240600	0	1781400														6.0257e-09	0	3	2	0	19459000	5824800
CG9075	Eukaryotic initiation factor 4a	eIF-4a	45.878	0	2	0		1.2503e-32	0	1	0	166440	0	0	1.2503e-32	0	5	0	4370200	0	1485500
CG1753	Cystathionine beta-synthase	Cbs	56.882	0	2	0									6.041e-24	0	3	0	2916000	0	991230														0.00078645	0	2	0	0	9969200	0
CG3665	Fasciclin 2	Fas2	96.925	0	2	0		4.8857e-18	0	1	0	140060	0	0	4.8857e-18	0	5	0	5978600	0	2032300
His1	Histone H1	His1	26.359	0	2	0		7.0932e-18	0	1	0	361720	0	0	7.0932e-18	0	3	0	5635700	0	1915700
CG32789	Hsc/Hsp70-interacting protein	HIP	41.036	0	2	0		2.7333e-17	0	1	0	161100	0	0	2.7333e-17	0	3	0	4062100	0	1380800
CG1873	Elongation factor 1alpha100E	Ef1alpha100E	50.662	2	2	3																2.2765e-07	1	3	2	1	34458000	139910000	35633000	15618000	0	42388000	47642000	0	5.1883e-15	2	2	3	39908000	77890000	69584000
CG4584	Deoxyuridine triphosphatase	dUTPase	19.958	0	2	1									1.5516e-07	0	1	0	1266500	0	430510	3.0369e-11	0	0	0	1	0	0	0	5738500	0	0	0	0	1.5876e-12	0	3	0	0	39554000	0
CG1307	-	CG1307	19.873	0	2	0									0.0015582	0	1	0	974700	0	331320														2.0324e-10	0	1	0	0	15013000	0
CG3223	-	CG3223	45.123	0	2	0									3.6773e-10	0	1	0	510910	0	173670														8.3323e-05	0	2	0	0	11191000	0
CG31641	stathmin	stai	34.712	0	2	0									1.5093e-08	0	2	0	1784900	0	606750														0.013138	0	1	0	0	37238000	0
CG6603	Hsc70Cb	Hsc70Cb	88.5	0	2	1									1.0516e-06	0	2	0	909520	0	309170	0.00072226	0	0	0	2	0	0	0	16870000	0	0	0	9440400	3.3443e-08	0	3	0	0	26916000	0
CG3662	-	CG3662	36.322	0	2	0		7.0064e-08	0	1	0	246260	0	0	7.0064e-08	0	1	0	813920	0	276670
CG9748	belle	bel	85.08	0	2	0		1.261e-07	0	2	0	385520	0	403080	1.261e-07	0	2	0	389380	0	0
CG7583	C-terminal Binding Protein	CtBP	50.736	0	2	0									4.3416e-06	0	2	0	2701200	0	918210														2.1004e-07	0	2	0	0	18862000	0
CG5784	Mapmodulin	Mapmodulin	40.743	0	2	2									0.00026526	0	1	0	799700	0	271840	1.7621e-06	0	1	1	1	0	12637000	5393800	20399000	0	0	0	0
CG5825	Histone H3.3A	His3.3A	13.639	0	2	1																0.0071183	0	1	0	1	0	49653000	0	70273000	0	20341000	0	0	1.4191e-05	0	1	0	0	15822000	0
CG2947	Hsc/Hsp70-interacting protein related	HIP-R	41.036	0	2	0																6.8656e-05	0	2	0	0	0	24056000	0	0	0	9854700	0	0	0.00035012	0	2	0	0	19511000	0
CG4396	found in neurons	fne	38.319	0	2	1																0.018753	0	1	1	0	0	10810000	3236700	0	0	4428400	0	0	0.0040598	0	1	0	0	2522800	0
CG2331	TER94	TER94	92.054	0	2	0		6.3658e-133	0	1	0	0	0	0	6.3658e-133	0	7	0	6252800	0	2125500
CG1910	-	CG1910	51.586	0	2	1									1.7887e-60	0	4	0	2479400	0	842820	0.006999	0	0	0	1	0	0	0	10627000	0	0	0	5946700	6.795e-06	0	1	0	0	0	0
CG5499	Histone H2A variant	His2Av	14.981	1	2	0		1.2301e-58	0	2	0	0	0	0	1.2301e-58	1	4	0	6853200	0	2329600
CG7269	Helicase at 25E	Hel25E	48.651	0	2	0		9.7082e-22	0	1	0	0	0	0	9.7082e-22	0	2	0	2073100	0	704680
CG9983	Heterogeneous nuclear ribonucleoprotein at 98DE	Hrb98DE	39.037	0	2	0	YES								4.2447e-09	0	3	0	1845400	0	627310														4.3516e-05	0	1	0	0	0	0
CG12210	Synaptobrevin	Syb	16.712	0	1	0									4.5323e-294	0	1	0	1252000	0	0
CG14206	Ribosomal protein S10b	RpS10b	17.878	0	1	0	YES								4.867e-252	0	11	0	116290000	0	38492000
CG14648	lost	lost	59.742	0	1	0									6.5558e-194	0	3	0	713550	0	242550
CG1242	Heat shock protein 83	Hsp83	81.864	1	1	0									1.6236e-186	6	14	2583400	17975000	1114400	6049700
CG18743	Heat-shock-protein-70Ab	Hsp70Ab	70.159	0	1	0									2.2883e-182	0	3	0	5559600	0	1889900
CG42351	Jabba	Jabba	62.652	0	1	0									2.7361e-177	0	5	0	2701800	0	0
CG31196	14-3-3epsilon	14-3-3epsilon	29.798	0	1	0									3.0698e-162	0	4	0	3121500	0	1061100
CG2446	Amun	Amun	58.422	0	1	0									4.563e-155	0	4	0	3951600	0	1343200
CG9916	Cyclophilin 1	Cyp1	24.666	0	1	0									1.2352e-131	0	3	0	5687100	0	1933200
CG7109	microtubule star	mts	35.469	0	1	0									3.5487e-126	0	2	0	3085800	0	1048900
CG17870	14-3-3zeta	14-3-3zeta	28.227	0	1	0									5.4492e-120	0	2	0	2896800	0	0
CG18811	Caprin	Capr	103.59	0	1	0									4.1928e-117	0	5	0	4667500	0	1586600
CG1825	Microtubule-associated protein 60	Map60	47.589	0	1	2																1.0222e-84	0	1	1	1	0	10485000	5344200	17409000	0	0	0	0
CG9193	mutagen-sensitive 209	mus209	28.83	0	1	0									3.3694e-77	0	2	0	2393600	0	813660
CG1483	Microtubule-associated protein 205	Map205	126.67	0	1	0									6.2143e-70	0	5	0	6592400	0	2240900
CG2637	Female sterile (2) Ketel	Fs(2)Ket	98.695	0	1	0									3.1215e-67	0	4	0	3050500	0	1036900
CG17927	Myosin heavy chain	Mhc	224.53	1	1	0									3.1296e-65	3	10	623870	5886100	320030	1935300
CG1591	REG	REG	28.121	0	1	0									2.737e-63	0	1	0	6669900	0	2267200
CG8274	Megator	Mtor	262.35	0	1	0									8.585e-62	0	10	0	5267000	0	1790400
CG15693	Ribosomal protein S20	RpS20	13.488	0	1	0	YES								4.3317e-54	0	3	0	10048000	0	3485800
CG9373	rumpelstiltskin	rump	66.73	0	1	0									3.8326e-53	0	1	0	228820	0	77781
CG4912	eEF1delta	eEF1delta	28.934	0	1	0									3.8878e-53	0	4	0	2637200	0	896460
CG16725	survival motor neuron	Smn	24.621	0	1	0									9.2685e-51	0	1	0	158540	0	53893
CG4463	Heat shock protein 23	Hsp23	20.629	0	1	0									1.7418e-47	0	1	0	1189100	0	0
CG6051	-	CG6051	108.8	0	1	0									5.2131e-47	0	1	0	1701900	0	578510
CG16901	squid	sqd	36.184	0	1	0									1.0924e-36	0	1	0	667710	0	226970
CG8103	-	Mi-2	224.33	0	1	0									1.441e-35	0	1	0	201190	0	68391
CG2890	Protein phosphatase 4 regulatory subunit 2-related protein	PPP4R2r	66.808	0	1	0									3.737e-34	0	5	0	3721400	0	1265000
CG7917	Nucleoplasmin	Nlp	16.996	0	1	0	YES								2.1858e-33	0	4	0	12661000	0	0
CG10417	-	CG10417	72.369	0	1	0									3.8201e-32	0	4	0	1510100	0	513320
CG18740	moira	mor	131.36	0	1	0									4.2516e-28	0	2	0	893640	0	303770
CG10497	Syndecan	Sdc	49.557	0	1	0									2.5399e-27	0	1	0	491570	0	167100
CG4206	Minichromosome maintenance 3	Mcm3	90.917	0	1	0									1.9007e-26	0	2	0	989980	0	336520
CG32505	Protein phosphatase 19C	Pp4-19C	35.341	0	1	0									2.9857e-26	0	2	0	2035200	0	691810
CG1634	Neuroglian	Nrg	143.62	0	1	1									8.7086e-22	0	4	0	2265100	0	769960	0.023361	0	0	0	1	0	0	0	7582600	0	0	0	0
CG5738	lola like	lolal	14.489	0	1	0									1.0513e-21	0	2	0	1299400	0	441690
CG7971	-	CG7971	183.68	1	1	0									1.3613e-21	1	2	352500	879700	0	299030
CG3061	-	CG3061	41.701	0	1	0									2.299e-21	0	2	0	780640	0	265360
CG42551	La related protein	larp	178.14	0	1	0									7.1296e-21	0	5	0	868360	0	295180
CG8443	clueless	clu	160.85	0	1	0									4.117e-20	0	2	0	402650	0	136870
CG2210	abnormal wing discs	awd	17.17	0	1	0									9.5592e-20	0	3	0	2179100	0	740730
CG3265	Eb1	Eb1	33.293	0	1	0									1.1996e-19	0	1	0	253590	0	86201
CG13349	Regulatory particle non-ATPase 13	Rpn13	45.555	0	1	0									6.1769e-17	0	2	0	3867400	0	1314600
CG4599	Tetratricopeptide repeat protein 2	Tpr2	57.995	0	1	0									5.3956e-16	0	2	0	312370	0	106180
CG10686	trailer hitch	tral	69.339	0	1	0									9.7983e-16	0	2	0	1477800	0	502330
CG8308	alpha-Tubulin at 67C	alphaTub67C	51.18	0	1	0									1.1911e-15	0	3	0	2157200	0	733270
His4	Histone H4	His4	11.381	0	1	0									5.3131e-14	0	4	0	5848400	0	1988000
CG17291	Protein phosphatase 2A at 29B	Pp2A-29B	65.423	0	1	0									4.307e-13	0	2	0	1826900	0	0
CG7467	osa	osa	284.06	1	1	0									6.2127e-13	2	3	695870	829930	0	282110
CG4799	Pendulin	Pen	57.821	0	1	0									1.0079e-12	0	1	0	214190	0	72808
CG10377	Heterogeneous nuclear ribonucleoprotein at 27C	Hrb27C	44.769	0	1	1									6.8601e-12	0	1	0	2458900	0	835830	0.00068784	0	0	0	1	0	0	0	19848000	0	0	0	11107000
CG4211	no on or off transient A	nonA	81.986	1	1	0									7.0836e-12	1	2	680720	1019000	0	346370
CG8400	caspar	casp	78.44	0	1	0									2.3161e-11	0	2	0	764170	0	259760
CG2849	Ras-like protein A	Rala	22.938	0	1	0									3.2547e-11	0	1	0	461380	0	156830
CG4262	embryonic lethal abnormal vision	elav	50.817	0	1	0									8.9189e-11	0	1	0	297190	0	101020
CG2168	Ribosomal protein S3A	RpS3A	30.34	0	1	0									9.0709e-11	0	2	0	949680	0	322820
CG3320	Rab1	Rab1	22.762	0	1	0									2.0157e-09	0	1	0	158130	0	53751
CG9057	Lipid storage droplet-2	Lsd-2	38.229	0	1	0									2.6199e-08	0	3	0	1808700	0	614830
CG8472	Calmodulin	Cam	16.81	0	1	0									6.4148e-08	0	1	0	1281200	0	435520
His3	Histone H3	His3	15.388	0	1	0									9.4283e-08	0	2	0	50018000	0	17002000
CG12024	-	CG12024	32.526	0	1	0									3.9118e-07	0	1	0	209870	0	71341
CG11901	Ef1gamma	Ef1gamma	48.967	0	1	0									4.7554e-07	0	2	0	924930	0	314410
CG11949	coracle	cora	184.17	0	1	0									8.5027e-07	0	2	0	490510	0	166730
CG6779	Ribosomal protein S3	RpS3	27.471	0	1	0									1.7002e-06	0	1	0	489750	0	166480
CG10990	Programmed cell death 4 ortholog	Pdcd4	56.354	0	1	2																4.0071e-06	0	0	1	1	0	0	3998100	14076000	0	0	0	0	0.055469	0	1	0	0	3024400	0
CG17800	Down syndrome cell adhesion molecule	Dscam	225.07	0	1	0									5.6847e-06	0	3	0	528660	0	179710
CG2843	Cwc25	Cwc25	61.876	1	1	0									5.8684e-06	1	1	3233100	1908900	0	648870
CG3127	Phosphoglycerate kinase	Pgk	43.861	0	1	0									1.4513e-05	0	1	0	367800	0	125020
CG7435	ADP ribosylation factor-like 2	Arl2	20.834	0	1	0									1.6307e-05	0	1	0	705770	0	239910
CG6058	Aldolase	Ald	39.56	0	1	0																													1.7047e-05	0	3	0	0	30110000	0
CG7107	upheld	up	47.447	0	1	0									1.8268e-05	0	2	0	504380	0	171450
CG1648	-	CG1648	24.219	0	1	0									3.3743e-05	0	1	0	192490	0	65432
CG6570	ladybird late	lbl	41.71	0	1	0																4.5577e-05	0	1	0	0	0	640570000	0	0	0	0	0	0
CG10106	Tetraspanin 42Ee	Tsp42Ee	24.794	0	1	0																5.7443e-05	0	1	0	0	0	6508600	0	0	0	2666300	0	0
CG33087	LDL receptor protein 1	LRP1	524.92	1	1	0									6.2492e-05	1	1	14599000	52713000	0	17918000
CG6033	downstream of receptor kinase	drk	24.435	0	1	0									6.283e-05	0	2	0	1509600	0	513140
CG3644	bicaudal	bic	17.738	0	1	0																													6.6726e-05	0	1	0	0	5421900	0
CG15828	Apolipoprotein lipid transfer particle	Apoltp	498.71	1	1	0									7.1557e-05	1	2	467610	915120	0	311070
CG3152	Trap1	Trap1	77.962	0	1	1																													8.5828e-05	0	1	1	0	30482000	15157000
CG11980	-	CG11980	40.875	0	1	0																													9.342e-05	0	1	0	0	5911600	0
CG10060	G protein α i subunit	Gαi	40.595	0	1	0									0.00012287	0	2	0	1152900	0	391890
CG4236	Chromatin assembly factor 1 subunit	Caf1	48.634	0	1	0									0.00014111	0	1	0	553320	0	188090
CG43140	polychaetoid	pyd	230.21	0	1	0									0.00014141	0	2	0	1265700	0	430240
CG8863	DnaJ-like-2	Droj2	45.23	0	1	0									0.00016924	0	2	0	1529500	0	519900
CG1560	myospheroid	mys	92.656	0	1	0									0.00017427	0	2	0	838650	0	285080
CG5803	Fasciclin 3	Fas3	63.354	0	1	0									0.00019893	0	2	0	1944700	0	661050
CG18405	Sema-1a	Sema-1a	95.496	0	1	0									0.00025832	0	2	0	1223500	0	415910
CG8625	Imitation SWI	Iswi	118.87	0	1	0									0.00026553	0	2	0	309640	0	105250
CG2252	female sterile (1) homeotic	fs(1)h	205.34	0	1	0									0.00035622	0	1	0	464230	0	157800
CG5119	-	pAbp	69.925	0	1	0									0.0003906	0	2	0	935410	0	317970
CG4603	-	CG4603	37.822	0	1	0									0.00039504	0	2	0	400570	0	136160
CG17484	Adherens junction protein p120	p120ctn	86.822	0	1	0									0.00042399	0	2	0	553890	0	188280
CG10851	B52	B52	42.813	0	1	0									0.00045545	0	2	0	1299700	0	441790
CG14224	Ubiquilin	Ubqn	58.836	0	1	0									0.0004928	0	1	0	632150	0	214880
CG3373	Hemomucin	Hmu	63.415	0	1	0		0.00064198	0	1	0	236350	0	247120
CG3455	Regulatory particle triple-A ATPase 4	Rpt4	44.209	0	1	0																													0.00084674	0	2	0	0	15483000	0
CG6143	Protein on ecdysone puffs	Pep	78.047	0	1	0									0.0012419	0	1	0	387630	0	131770
CG42540	-	CG42540	57.526	0	1	0		0.0013229	0	1	0	210140	0	219710
CG8892	-	CG8892	55.118	0	1	0									0.0023146	0	1	0	440600	0	149770
CG8200	Flotillin-1	Flo-1	47.522	0	1	0									0.0028062	0	1	0	716880	0	243690
CG4299	Set	Set	30.994	0	1	0									0.0028344	0	1	0	2143600	0	728670
CG3564	CHOp24	CHOp24	23.263	0	1	0																													0.003389	0	1	0	0	3462900	0
CG31852	Two A-associated protein of 42kDa	Tap42	43.319	1	1	0									0.0035055	1	1	91965000	110960000	0	37718000
CG8912	P-element somatic inhibitor	Psi	81.715	0	1	0									0.003694	0	1	0	230950	0	78504
CG12276	Aos1	Aos1	37.673	0	1	0									0.0037768	0	1	0	417970	0	142080
CG4869	beta-Tubulin at 97EF	betaTub97EF	58.57	0	1	0																													0.004101	0	1	0	0	12755000	0
CG7073	Sar1 ortholog (S. cerevisiae)	Sar1	21.811	0	1	0									0.004505	0	1	0	790760	0	268800
CG18591	Small ribonucleoprotein particle protein SmE	SmE	11.096	0	1	0									0.0045598	0	1	0	401960	0	136640
CG3724	Phosphogluconate dehydrogenase	Pgd	52.49	0	1	0									0.0046641	0	1	0	2726400	0	926770
CG42768	Muscle-specific protein 300	Msp-300	1507.7	0	1	0																0.0063323	0	1	0	0	0	329660000	0	0	0	0	0	0
CG5216	Sir2	Sir2	91.835	0	1	1									0.0064422	0	1	0	748020	0	254270														0.0095331	0	0	1	0	0	0
CG43443	hu li tai shao	hts	127.94	0	1	0									0.0064785	0	1	0	616260	0	209480
CG5605	eukaryotic release factor 1	eRF1	49.159	0	1	0									0.0064807	0	1	0	799690	0	271830
CG4265	Ubiquitin carboxy-terminal hydrolase	Uch	25.85	0	1	0									0.0068459	0	1	0	701620	0	238500
CG10215	Ercc1	Ercc1	28.583	1	1	0									0.0069326	1	1	125930000	1297200	0	440930
CG7538	Minichromosome maintenance 2	Mcm2	100.41	0	1	0									0.0072142	0	1	0	748770	0	254520
CG7911	-	CG7911	17.369	0	1	0									0.0072303	0	1	0	1145200	0	389270
CG13001	-	CG13001	35.909	0	1	0									0.0076769	0	1	0	281860	0	95812
CG13387	embargoed	emb	122.8	0	1	0									0.0085229	0	1	0	217600	0	73966
CG18250	Dystroglycan	Dg	129.58	0	1	0																													0.0098964	0	1	0	0	5447900	0
CG4095	-	CG4095	54.518	0	1	0		0.010126	0	1	0	89110	0	93168
CG5730	Annexin B9	AnxB9	36.073	0	1	0									0.011851	0	1	0	553710	0	188220
CG10370	Regulatory particle triple-A ATPase 5	Rpt5	47.806	0	1	0									0.012551	0	1	0	267920	0	91071
CG18641	-	CG18641	41.115	1	1	0									0.013879	1	1	2419600	701260	0	238380
CG7483	eIF4AIII	eIF4AIII	45.644	0	1	1																0.013942	0	1	0	1	0	19628000	0	22338000	0	8040800	0	0
CG4800	Translationally controlled tumor protein ortholog (H. sapiens)	Tctp	19.637	0	1	0									0.014415	0	1	0	1542800	0	524430
CG11844	vig2	vig2	48.705	0	1	0									0.014952	0	1	0	315400	0	107210
CG3689	-	CG3689	26.961	0	1	0									0.015479	0	1	0	611270	0	207780
CG4080	-	CG4080	66.858	0	1	0									0.016026	0	1	0	227680	0	77393
CG5081	Syntaxin 7	Syx7	31.841	0	1	0									0.016044	0	1	0	267710	0	91000
CG12701	vielfaltig	vfl	170.32	1	1	0									0.01662	1	1	897210	451310	0	153410
CG1893	scramblase 2	scramb2	29.58	0	1	0																													0.016968	0	1	0	0	4629700	0
CG2835	G protein α s subunit	Gαs	44.998	0	1	1																													0.018122	0	1	1	0	10581000	4390000
CG7664	cropped	crp	67.163	0	1	0																													0.019937	0	1	0	0	26497000	0
CG42639	Prophenoloxidase 1	PPO1	79.09	0	1	0																													0.026174	0	1	0	0	62390000	0
CG16908	-	CG16908	123.76	1	1	0																													0.026819	1	1	0	185980000	2249100000	0
CG5292	-	CG5292	17.329	1	1	0									0.030387	1	1	1291500	1442800	0	490460
CG14810	-	CG14810	22.832	0	1	0									0.036997	0	1	0	9731700	0	3308000
CG3281	-	CG3281	62.079	1	1	0									0.037153	1	1	681290	2091300	0	710890
CG5075	Vacuolar H[+] ATPase 68kD subunit 3	Vha68-3	82.307	0	1	0																													0.042911	0	1	0	0	5460800	0
CG10712	Chromator	Chro	101.05	0	1	0									0.050652	0	1	0	379860	0	129120
CG11137	-	CG11137	18.347	0	1	0																													0.068972	0	1	0	0	152690000	0
CG5271	Ribosomal protein S27A	RpS27A	17.9	1	1	0	YES	0	2	4	5107700	1246900000	6726700	1248000000
CG6652	-	CG6652	67.694	0	1	0	YES								0.039207	0	1	0	0	0	0
CG13855	-	CG13855	83.884	0	1	0	YES								0.047049	0	1	0	0	0	0
CG12237	-	CG12237	34.621	0	1	0	YES																												0.060404	0	1	0	0	0	0
CG7768	-	CG7768	17.771	0	1	0	YES																												0.062892	0	1	0	0	0	0
CG31783	neither inactivation nor afterpotential D	ninaD	57.757	0	0	1																0.012523	0	0	0	1	0	0	0	156320000	0	0	0	57024000
CG5520	Glycoprotein 93	Gp93	90.238	0	0	2																0.010521	0	0	1	1	0	0	24524000	40071000	0	0	0	0
CG12676	echinoid	ed	146.5	0	0	1																2.4403e-10	0	0	0	1	0	0	0	25563000	0	0	0	0
CG12156	Rab39	Rab39	24.704	0	0	1																0.011815	0	0	0	1	0	0	0	10068000	0	0	0	0
CG5384	-	CG5384	53.707	0	0	1																3.3605e-05	0	0	0	1	0	0	0	4161400	0	0	0	0
CG13615	-	CG13615	37.148	0	0	1																													0.0078592	0	0	1	0	0	8945800
CG4590	Innexin 2	Inx2	42.488	0	0	1																													0.0026348	0	0	1	0	0	4177000
CG7283	Ribosomal protein L10Ab	RpL10Ab	24.273	0	1	0		0.051082	0	1	0	0	0	0
CG9484	hyperplastic discs	hyd	318.88	0	1	0									0.01707	0	1	0	0	0	0
CG42591	-	CG42591	18.574	1	1	0									0.046511	1	1	0	0	0	0
CG5603	cylindromatosis	CYLD	72.127	1	1	0									0.0012065	1	1	0	0	0	0
CG9031	icarus	ics	31.849	1	1	0									0.049095	1	1	0	0	0	0
CG3396	Ocho	Ocho	17.469	1	1	0									0.039606	1	1	0	0	0	0
CG32555	Rho GTPase activating protein p190	RhoGAPp190	179.08	1	1	0									0.017358	1	1	0	0	0	0
CG17838	Syncrip	Syp	76.913	1	1	0									0.0018787	1	1	0	0	0	0
CG17947	alpha Catenin	alpha-Cat	102.44	0	1	0									0.017195	0	1	0	0	0	0
CG12241	-	CG12241	92.019	0	1	0									0.034336	0	1	0	0	0	0
CG30015	-	CG30015	163.27	0	1	0									0.048438	0	1	0	0	0	0
CG43998	-	CG43998	12.685	0	1	0									0.047258	0	1	0	0	0	0
CG4674	-	CG4674	56.695	0	1	0									0.04477	0	1	0	0	0	0
CG6422	-	CG6422	78.915	0	1	0									0.031963	0	1	0	0	0	0
CG6565	-	CG6565	50.046	0	1	0									0.050491	0	1	0	0	0	0
CG8435	-	CG8435	37.719	0	1	0									0.04279	0	1	0	0	0	0
CG9601	-	CG9601	58.567	0	1	0									0.051976	0	1	0	0	0	0
CG9797	-	CG9797	48.093	0	1	0									1.2979e-12	0	1	0	0	0	0
CG6226	FK506-binding protein 1	FK506-bp1	39.343	0	1	0									0.015592	0	1	0	0	0	0
CG7765	Kinesin heavy chain	Khc	110.4	0	1	0									0.010846	0	1	0	0	0	0
CG4761	knirps-like	knrl	68.321	0	1	0									0.0134	0	1	0	0	0	0
CG6944	Lamin	Lam	71.299	0	1	0									7.0364e-18	0	1	0	0	0	0
CG1721	Phosphoglyceromutase	Pglym78	28.572	0	1	0									0.014759	0	1	0	0	0	0
CG17228	prospero	pros	198.42	0	1	0									0.0025268	0	1	0	0	0	0
CG11246	Rpb8	Rpb8	17.203	0	1	0									0.014831	0	1	0	0	0	0
CG4319	reaper	rpr	7.6818	0	1	0									0.032934	0	1	0	0	0	0
CG1915	sallimus	sls	2069.9	0	1	0									0.0017503	0	1	0	0	0	0
CG6521	Signal transducing adaptor molecule	Stam	74.633	0	1	0									0.0009529	0	1	0	0	0	0
CG7736	Syntaxin 6	Syx6	36.615	0	1	0									0.0093078	0	1	0	0	0	0
CG1539	tropomodulin	tmod	58.755	0	1	0									0.014892	0	1	0	0	0	0
CG41534	-	Pp1-Y1	24.809	0	1	1																0.029272	0	1	0	0	0	0	0	0	0	0	0	0	0.055903	0	0	1	0	0	0
CG13130	-	CG13130	13.552	0	1	0																0.039059	0	1	0	0	0	0	0	0	0	0	0	0
CG5580	scribbler	sbb	231.2	0	0	1																0.021139	0	0	0	1	0	0	0	0	0	0	0	0
CG42818	-	CG42818	249.75	0	0	1																9.8747e-05	0	0	0	1	0	0	0	0	0	0	0	0
CG9496	Tetraspanin 29Fb	Tsp29Fb	33.719	0	0	1																0.075167	0	0	0	1	0	0	0	0	0	0	0	0
CG7586	Macroglobulin complement-related	Mcr	202.78	0	0	2																0.067635	0	0	0	1	0	0	0	0	0	0	0	0	0.014822	0	0	1	0	0	0
CG3529	-	CG3529	57.659	0	0	1																0.00065409	0	0	0	1	0	0	0	0	0	0	0	0
CG4903	Misexpression suppressor of ras 4	MESR4	241.16	2	2	3																1.7364e-33	1	1	1	1	0	0	0	0	0	0	0	0	1.6619e-09	1	1	1	0	0	0
CG34397	Rad, Gem/Kir family member 3	Rgk3	49.409	1	1	2																0.07555	1	1	1	1	0	0	0	0	0	0	0	0
CG9743	-	CG9743	48.007	1	0	1																0.00068909	1	0	0	1	0	0	0	0	0	0	0	0
CG10703	-	CG10703	78.993	1	1	0																0.01466	1	1	0	0	0	0	0	0	0	0	0	0
CG2663	-	CG2663	36.209	0	1	1																													0.00019116	0	1	1	0	0	0
CG45105	-	CG45105	117.59	0	1	1																													0.038677	0	1	1	0	0	0
CG9068	-	CG9068	142.1	0	1	0																													0.060098	0	1	0	0	0	0
CG18538	-	CG18538	20.86	0	0	1																													0.016699	0	0	1	0	0	0
CG32474	dysfusion	dys	97.982	0	1	0																													8.6636e-06	0	1	0	0	0	0
CG32829	-	CG32829	27.887	0	1	0																													0.053819	0	1	0	0	0	0
CG4108	Charged multivesicular body protein 1	Chmp1	22.328	0	1	0																													0.066155	0	1	0	0	0	0
CG18745	-	CG18745	48.203	0	0	1																													0.065278	0	0	1	0	0	0
CG10522	sticky	sti	211.32	0	0	1																													0.021253	0	0	1	0	0	0
CG13713	-	CG13713	11.848	0	1	0																													0.047891	0	1	0	0	0	0
CG9899	-	CG9899	104.77	0	0	1																													0.0079747	0	0	1	0	0	0
CG42668	-	CG42668	107.26	1	1	1																													0.0073225	1	1	1	0	0	0
CG8956	Adenosylhomocysteinase 89E	Ahcy89E	55.442	1	0	1																													0.059173	1	0	1	0	0	0
CG18410	Uracil-DNA degrading factor	Ude	39.895	1	1	0																													0.010978	1	1	0	0	0	0
CG32199	-	CG32199	58.807	1	0	1																													0.00025282	1	0	1	0	0	0
SUMMARY UBIQUITIN CARRIERS								MSC 3818-19							MSC 4306-07							MSC 8200-06													MSC 8209-15
									Peptides		Intensity		LFQ Intensity			Peptides		Intensity		LFQ Intensity			Peptides				Intensity				LFQ Intensity								Intensity
CG number	Protein description	Gene name	Mass	n birA	n bioUb	n Rpn10	Ubi sites	PEP Score	birA	bioUb	birA	bioUb	birA	bioUb	PEP Score	birA	bioUb	birA	bioUb	birA	bioUb	PEP Score	birA	bioUb	Rpn10 II	Rpn10 III	birA	bioUb	Rpn10 II	Rpn10 III	birA	bioUb	Rpn10 II	Rpn10 III	PEP Score	birA I	bioUb I	Rpn10 I	birA I	bioUb I	Rpn10 I
CG1782	Ubiquitin activating enzyme 1	Uba1	130.76	1	4	3		0	0	2	0	1854600	0	1246100	0	3	31	905900	313160000	213740	136220000	0	0	11	6	13	0	1171400000	321490000	1823300000	0	889600000	546040000	1587100000	0	0	21	11	0	1427700000	377360000
CG18319	bendless	ben	17.236	0	4	3	YES	4.1642e-195	0	1	0	4771000	0	0	4.1642e-195	0	5	0	294740000	0	67462000	6.8105e-68	0	6	1	4	0	4179000000	144920000	3015500000	0	1113200000	0	1329500000	2.2818e-115	0	4	3	0	1811400000	229960000
CG2257	Ubc-E2H	Ubc-E2H	20.889	0	3	2									4.258e-136	0	8	0	47717000	0	16220000	6.089e-33	0	6	0	4	0	674450000	0	289560000	0	149540000	0	184800000	8.7947e-62	0	5	4	0	346030000	138320000
CG2924	-	CG2924	44.391	0	3	3									1.2884e-09	0	2	0	1374400	0	467200	2.1152e-26	0	1	1	1	0	56067000	17434000	61588000	0	22969000	0	0	3.4669e-26	0	2	2	0	19760000	8780200
CG40045	-	CG40045	19.366	0	4	3		0	0	1	0	8268600	0	0	0	0	8	0	233550000	0	78621000	0	0	7	6	4	0	3222900000	1460900000	2372400000	0	1443600000	866960000	1699200000	0	0	6	1	0	939750000	182090000
CG4443	courtless	crl	18.456	0	4	2		2.94e-32	0	1	0	761550	0	0	2.94e-32	0	4	0	16533000	0	3331900	0.00064108	0	2	0	1	0	189300000	0	131140000	0	67861000	0	0	3.6661e-06	0	1	1	0	66669000	31796000
CG5788	Ubiquitin conjugating enzyme 10	Ubc10	17.907	1	4	3		1.3451e-87	0	2	0	984580	0	0	1.3451e-87	1	7	4627700	27795000	0	9448300	6.8064e-44	0	2	2	3	0	274860000	137180000	593860000	0	129760000	74773000	183300000	1.4878e-63	0	4	2	0	202960000	42674000
CG6190	Ubiquitin protein ligase E3A	Ube3a	107.59	0	2	1									1.0551e-12	0	2	0	4145900	0	1409300	5.0715e-19	0	0	0	1	0	0	0	24105000	0	0	0	0	2.9939e-08	0	1	0	0	14770000	0
CG6720	Ubiquitin conjugating enzyme 2	UbcD2	24.435	0	2	1									7.3692e-09	0	1	0	3072800	0	1044500														9.8746e-48	0	2	1	0	59194000	18751000
CG7656	-	CG7656	34.727	0	3	3									1.4734e-67	0	6	0	19677000	0	6688600	1.0379e-86	0	4	2	4	0	348480000	238040000	606650000	0	179240000	263080000	303610000	1.3248e-25	0	5	3	0	328890000	48664000
CG15437	modifier of rpr and grim, ubiquitously expressed	morgue	55.877	0	1	1									1.4674e-10	0	2	0	2727700	0	927200	0.019305	0	0	0	1	0	0	0	6844600	0	0	0	3830300
CG7425	effete	eff	16.678	0	2	0		1.0493e-09	0	1	0	7103900	0	0	1.0493e-09	0	1	0	17409000	0	0
CG8284	Ubiquitin conjugating enzyme 4	Ubc4	22.51	0	2	0		2.8926e-142	0	1	0	917730	0	0	2.8926e-142	0	4	0	20897000	0	8074800
CG8188	-	CG8188	23.337	0	1	0									1.1483e-06	0	2	0	600350	0	204070
CG5823	-	CG5823	30.732	0	1	0									0.0010791	0	1	0	837580	0	284710
CG10682	vihar	vih	19.832	0	1	0									2.0451e-40	0	6	0	15289000	0	5197200
CG42574	circadian trip	ctrip	336.57	0	2	0		0.00053893	0	1	0	121060	0	126570	0.00053893	0	1	0	0	0	0
CG2013	Ubiquitin conjugating enzyme	UbcD6	13.442	0	0	2																6.376e-42	0	0	0	1	0	0	0	269590000	0	0	0	0	0.00054273	0	0	1	0	0	7142800

## Sheet: Ubiquitination sites
				MSC 4306-07					MSC 8200-06							MSC 8209-15
							Intensity					Intensity							Intensity
CG Number	Protein description	Gene name	Mass	PEP Score	Peptide Sequence	Position di-Gly	birA	bioUb	PEP Score	Peptide Sequence	Position in peptide	birA	bioUb	Rpn10 II	Rpn10 III	PEP Score	Peptide Sequence	Position in peptide	birA	bioUb	Rpn10 I
CG12051	Actin 42A	Act42A	41.823	0.00354448	R.VAPEEHPVLLTEAPLNPK(Gly-Gly)ANR.E	K114	0	801860
CG18319	bendless	ben	17.236	5.82382e-05	R.FITK(Gly-Gly)IYHPNIDR.L	K74	0	4170500
CG13855	-	CG13855	83.884	0.0470489	K.EMGK(Gly-Gly)PIEWVGYK(Gly-Gly)DSK(Gly-Gly).I	K412(1) K420(0.975) K423(0.025)	0	8510900
CG42591	-	CG42591	18.574	0.0465111	MDIQK(Gly-Gly)K(Gly-Gly)NMK(Gly-Gly)SPSK(Gly-Gly).D	K5(1) K6(0.971) K9(0.991) K13(0.039)	1874200	1150500
CG6652	-	CG6652	67.694	0.039207	R.LEEK(Gly-Gly)DNDMK(Gly-Gly)LM*AR.K	K210 K215	0	1976400
CG8223	-	CG8223	51.89	0.0521487	K.GK(Gly-Gly)ELFSQGSR.N	K60	0	2300600
CG5603	cylindromatosis ortholog (H. sapiens)	CYLD	72.127	0.0380309	MNSKSDYEAEK(Gly-Gly)EK(Gly-Gly)K(Gly-Gly).L	K11(0.005) K13(0.989) K14(0.005)	12205000	9098800
CG2207	Decondensation factor 31	Df31	18.823	7.03109e-06	K.K(Gly-Gly)DAVAAEEVAAEK.A	K27	0	1736400
CG2207	Decondensation factor 31	Df31	18.823	0.0386557	R.K(Gly-Gly)VDEAAAK(Gly-Gly)ADEAVATPEKK.A	K142(0.03) K149(0.97)	0	939900
CG2207	Decondensation factor 31	Df31	18.823	0.0359367	K.ADEAVATPEK(Gly-Gly)K(Gly-Gly).A	K159(0.978) K160(0.022)	0	323950
CG2207	Decondensation factor 31	Df31	18.823	0.0176729	K.VAAEEVDAVK(Gly-Gly)K(Gly-Gly).D	K26(0.858) K27(0.142)	0	304260
CG16932	Epidermal growth factor receptor pathway substrate clone 15	Eps-15	134.36	1.3708e-06	K.FQSK(Gly-Gly)EPVKDK.F	K1221	0	672400
CG4609	failed axon connections	fax	47.105	0.000615274	K.LDLNAHIPK(Gly-Gly)PEPETK.E	K365	0	809090
CG4609	failed axon connections	fax	47.105													1.77122e-125	K.SNEQEGTEGDK(Gly-Gly)IEK(Gly-Gly)ELEK(Gly-Gly).D	K392(0.008) K395(0.535) K399(0.457)	0	74135000	0
His2A	His2A:CG33856	His2A:CG33856	13.363	6.4312e-15	K.LLSGVTIAQGGVLPNIQAVLLPK(Gly-Gly)K(Gly-Gly).A	K118(0.5) K119(0.5)	0	6528600
His2B	Histone H2B	His2B	13.696	2.13371e-09	K.AVTK(Gly-Gly)YTSSK	K118	0	34272000
CG4264	Heat shock protein cognate 4	Hsc70-4	71.131	0.0447096	R.IINEPTAAAIAYGLDK(Gly-Gly)K(Gly-Gly).A	K187(0.5) K188(0.5)	0	638660
CG4264	Heat shock protein cognate 4	Hsc70-4	71.131	1.37903e-12	K.ITITNDK(Gly-Gly)GR.L	K507	0	611540
CG4183	Heat shock protein 26	Hsp26	22.994	0.000475541	R.IIQIQQVGPAHLNVK(Gly-Gly)ANESEVK(Gly-Gly).G	K189(0.988) K196(0.012)	0	1564800
CG7917	Nucleoplasmin	Nlp	16.996	0.000553036	K.QILLGAEAK(Gly-Gly)ENEFNVVEVNTPK.D	K44	0	870230
CG3396	Ocho	Ocho	17.469	0.0396061	MSAISK(Gly-Gly)QK(Gly-Gly)TLNTMYK.S	K6 K8	4571400	3952100
CG9412	rasputin	rin	74.942	0.00174826	R.NNK(Gly-Gly)GDFEQR.R	K475	0	212140
CG14206	Ribosomal protein S10b	RpS10b	17.878	1.192e-07	R.RAPGGSGVDK(Gly-Gly)K(Gly-Gly)GDVGPGAGEVEFR.G	K137 K138	0	2867600
CG15693	Ribosomal protein S20	RpS20	13.488	0.00320752	K.DIEK(Gly-Gly)PHVGDSASVHR.I	K10	0	2360700
CG15693	Ribosomal protein S20	RpS20	13.488	0.00320752	M.(ac)AAAPK(Gly-Gly)DIEK(Gly-Gly)PHVGDSASVHR.I	K6 K10	0	2360700
CG5271	Ribosomal protein S27A	RpS27A	17.9	2.8533e-05	K.VDENGK(Gly-Gly)IHR.L	K113	0	934730
CG11624	Ubiquitin-63E	Ubi-p63E	85.798	7.75998e-83	R.LIFAGK(Gly-Gly)QLEDGR.T	K48	3165900	415720000	6.56937e-176	R.LIFAGK(Gly-Gly)QLEDGR.T	K48	183570000	3272000000	2633800000	1341600000	5.08349e-159	R.LIFAGK(Gly-Gly)QLEDGR.T	K48	183500000	3413000000	3026100000
CG11624	Ubiquitin-63E	Ubi-p63E	85.798	1.03489e-105	K.TLTGK(Gly-Gly)TITLEVEPSDTIENVK.A	K11	0	44807000	0.00028735	K.TLTGK(Gly-Gly)TITLEVEPSDTIENVK.A	K11	0	0	0	377150000	0.00114496	K.TLTGK(Gly-Gly)TITLEVEPSDTIENVK.A	K11	0	371060000	0
CG11624	Ubiquitin-63E	Ubi-p63E	85.798	3.08252e-68	R.TLSDYNIQK(Gly-Gly)ESTLHLVLR.L	K63	0	8284200
CG11624	Ubiquitin-63E	Ubi-p63E	85.798						2.26476e-49	R.TLSDYNIQK(Gly-Gly)ESTLHLVLRLR.G	K63	0	1151100000	0	13297000	5.72485e-111	R.TLSDYNIQK(Gly-Gly)ESTLHLVLRLR.G	K63	0	1787900000	825060000
CG11624	Ubiquitin-63E	Ubi-p63E	85.798	3.46411e-302	K.AK(Gly-Gly)IQDKEGIPPDQQR.L	K29	0	5132400
CG11624	Ubiquitin-63E	Ubi-p63E	85.798	1.3203e-35	K.TITLEVEPSDTIENVK(Gly-Gly)AK(Gly-Gly).I	K27(0.948) K29(0.052)	0	1516600
CG5580	scribbler	sbb	230						0.0211389	K.YK(Gly-Gly)HANGLR.Y	K1124	0	0	0	22411000000
CG12237	-	CG12237	34.621													0.060404	R.K(Gly-Gly)GFAM*EK(Gly-Gly)HLLR.N	K226(0.92) K232(0.08)	0	2795900000	0
CG18538	-	CG18538	20.86													0.0166995	K.QTYFGNK(Gly-Gly)CVIDGDGLPEIVPAGFYLIVIK.C	K38	0	0	442200000
CG7768	-	CG7768	17.771													0.0628916	R.SDVVPK(Gly-Gly)TAENFR.A	K31	0	9887800	0
CG9899	-	CG9899	104.77													0.0079747	M.EK(Gly-Gly)MLSTYIEEAMEFYAIGK.G	K3	0	0	618970000
CG9983	Heterogeneous nuclear ribonucleoprotein at 98DE	Hrb98DE	39.037													4.35155e-05	K.LFVGALK(Gly-Gly)DDHDEQSIR.D	K129	0	9807200	0
