# Supplementary material for: Proteomic Analysis of the Ubiquitin Landscape in the Drosophila Embryonic Nervous System and the Adult Photoreceptor Cells
Source: PLoS One. 2015 Oct 13;10(10):e0139083. doi: 10.1371/journal.pone.0139083 (PMC4604154; doi:10.1371/journal.pone.0139083)
Supplement: S2 Table — Peptides, intensities and LFQ intensities of the proteins identified by MS among the different pulldown experiments are provided. Proteins classified as background or as ubiquitin conjugate are provided in separate sheet. A summary of the number of times each protein has been identified (based on peptides) in independent analysis for BirA (n BirA), bioUb (n bioUb) and Rpn10DN (n Rpn10) is provided. Ubiquitination sites are shown in a separate sheet. Only ubiquitination sites for which intensity was recorded were taken as valid. (XLS) [file pone.0139083.s011.xls]

## Sheet: Background
SUMMARY BACKGROUND							MSC 5753-55										MSC 7038-42										MSC 8962-85
								Peptides			Intensity			LFQ Intensity				Peptides			Intensity			LFQ Intensity				Peptides			Intensity			LFQ Intensity
CG number	Protein description	Gene name	Mass	n birA	n bioUb	n Rpn10	PEP Score	birA	bioUb	Rpn10	birA	bioUb	Rpn10	birA	bioUb	Rpn10	PEP Score	birA	bioUb	Rpn10	birA	bioUb	Rpn10	birA	bioUb	Rpn10	PEP Score	birA	bioUb	Rpn10	birA	bioUb	Rpn10	birA	bioUb	Rpn10
CG1516	-	CG1516	132.67	3	3	3	0	84	87	82	18843000000	23277000000	25755000000	5457500000	1894800000	5636900000	0	83	88	80	271080000000	400190000000	286790000000	282570000000	153610000000	247170000000	0	115	116	113	394300000000	480830000000	399590000000	91106000000	49982000000	107420000000
CG17927	Myosin heavy chain	Mhc	222.82	2	1	1	0	116	0	0	1386600000	0	0	323080000	0	0											2.2993e-05	1	2	1	4675100	8351400	5947500	0	0	0
CG11198	Acetyl-CoA carboxylase	ACC	287.55	3	3	3	0	66	27	8	319920000	56643000	10148000	88430000	2326600	1868800	0	4	5	15	56442000	75550000	276020000	50843000	43474000	320090000	4.0508e-74	17	18	17	1269300000	1024500000	817300000	308000000	208320000	316850000
CG4282	-	CG4282	75.232	1	1	1																					0.0035272	1	1	1	632370000	333930000	334150000	0	0	0
CG6779	Ribosomal protein S3	RpS3	27.471	1	1	1																					0.0070269	1	1	1	409770000	439740000	303200000	0	0	0
CG1594	hopscotch	hop	135.06	1	1	1																					0.0031923	1	1	1	341860000	159150000	305070000	67476000	0	0
CG10067	Actin 57B	Act57B	40.258	2	2	2	3.4491e-196	19	14	15	57518000	8326300	7311500	14169000	2607700	4334600	1.3035e-186	9	11	7	315970000	1693400000	601630000	535920000	611100000	561870000
CG9996	-	CG9996	42.493	1	0	0											0.0075419	1	0	0	204750000	0	0	254010000	0	0
CG2118	-	CG2118	76.514	3	3	3	4.8982e-139	11	15	17	12949000	45283000	41423000	2274100	12314000	15473000	2.7835e-153	5	10	6	34224000	270790000	77052000	67570000	100010000	117160000	8.0813e-27	6	7	9	187340000	260690000	278900000	112510000	46407000	128500000
CG5939	Paramyosin	Prm	102.34	1	1	1	0	37	1	2	130160000	129870	1728600	23636000	0	0
CG16908	-	CG16908	123.76	1	1	1											0.0011025	1	1	1	92975000	70947000	71034000	98579000	0	0
CG7107	upheld	up	46.54	1	0	0	8.5587e-60	14	0	0	59219000	0	0	6681100	0	0
CG3322	Laminin B2	LanB2	182.34	1	1	1																					1.403e-11	3	4	3	58726000	73586000	58579000	15646000	17982000	27455000
CG1569	rough deal	rod	239.69	1	1	1											0.051625	1	1	1	51797000	106420000	29099000	0	0	0
CG2512	alpha-Tubulin at 84D	alphaTub84D	49.89	2	2	2	1.0341e-66	11	10	7	41247000	22680000	13523000	3705800	7454500	5746800	3.0298e-81	3	7	6	48958000	247310000	78403000	89615000	92584000	89154000
CG5476	TweedleN	TwdlN	30.854	1	0	0	4.1712e-29	4	0	0	46451000	0	0	19971000	0	0
CG6803	Myofilin	Mf	36.199	1	0	0	1.1389e-45	15	0	0	38450000	0	0	7414200	0	0
CG8552	-	CG8552	214.15	2	1	0	9.4308e-31	5	1	0	6584300	317470	0	1618300	0	0	3.4517e-23	5	0	0	33953000	0	0	36686000	0	0
CG5389	male sterile (3) 72Dt	ms(3)72Dt	67.709	1	2	1	2.9901e-18	3	2	2	29396000	5973500	6911800	3366400	2254100	3241200	3.8169e-07	0	1	0	0	4882400	0	0	0	0
CG11154	ATP synthase-beta	ATPsyn-beta	13.374	1	1	1	6.9357e-40	3	4	3	27493000	11890000	8679000	4054600	3448100	2714100
CG30048	-	CG30048	143.6	2	1	1	0.01595	1	0	0	369030	0	0	120970	0	0	0.00016806	1	1	1	23290000	823710000	957750000	0	0	0
CG4169	-	CG4169	45.415	1	1	1	5.9234e-90	11	1	3	16073000	341530	838720	3023900	0	825630
CG11920	-	CG11920	34.667	1	0	0	0.01401	1	0	0	13589000	0	0	3072400	0	0
CG7920	-	CG7920	51.854	1	1	1	1.7774e-09	5	1	1	13281000	749930	1046400	1759800	0	0
CG4769	-	CG4769	33.764	2	2	2	5.9673e-09	2	2	2	528710	1166100	1350200	235200	210310	711170	0.00033203	1	2	1	11884000	20534000	9553000	0	14663000	0
CG9244	Aconitase	Acon	85.397	1	1	1	3.3199e-32	9	4	4	9237700	1628900	2027300	1723000	329040	1031000
CG3731	-	CG3731	51.874	1	1	1	1.7491e-28	4	3	2	6702200	1205300	1196100	626200	355380	1262400
CG11876	-	CG11876	39.351	1	0	0	1.7716e-32	7	0	0	6321600	0	0	1219000	0	0
CG6439	-	CG6439	40.381	1	0	0	1.7601e-13	4	0	0	6049300	0	0	1300500	0	0
CG11963	skpA associated protein	skap	54.91	1	1	1	1.7617e-28	5	2	3	5594200	945860	869310	545000	427120	940780
CG1913	alpha-Tubulin at 84B	alphaTub84B	49.908	1	1	1																					0.0072417	1	1	1	5130500	28100000	8600700	0	0	0
CG7254	Glycogen phosphorylase	GlyP	96.996	1	1	1	7.7559e-59	3	8	13	5077500	6679700	11677000	1618700	889500	4459000
CG10701	Moesin	Moe	76.17	1	1	1																					0.011849	1	1	1	4936000	12155000	13459000	0	0	7520400
CG14670	Holocarboxylase synthetase	Hcs	115.92	1	2	1	6.5623e-13	0	2	0	0	534160	0	0	45659	0	1.3823e-29	2	1	2	4871600	6216000	12035000	0	0	19628000
CG3752	Aldehyde dehydrogenase	Aldh	57.018	1	0	1	4.0596e-16	2	0	1	4662000	0	471050	1261600	0	0
CG7807	Transcription factor AP-2	TfAP-2	51.123	1	0	0	0.00011691	1	0	0	4246300	0	0	1680900	0	0
CG1683	Adenine nucleotide translocase 2	Ant2	33.744	1	0	0	2.5793e-06	3	0	0	4189500	0	0	1428700	0	0
CG6384	Centrosomal protein 190kD	Cp190	121.68	1	1	1																					0.014356	1	1	1	3729100	6515900	1026500	0	0	0
CG7430	-	CG7430	53.084	1	0	1	1.4265e-108	6	0	1	3623300	0	387610	412040	0	0
CG6084	-	CG6084	40.11	1	1	0	1.2398e-10	4	1	0	3464100	533170	0	667960	0	0
CG32026	-	CG32026	77.802	1	0	0	0.036565	1	0	0	3093000	0	0	596410	0	0
CG7010	lethal (1) G0334	l(1)G0334	48.876	1	0	0	1.4402e-13	4	0	0	3051900	0	0	588490	0	0
CG4062	Valyl-tRNA synthetase	Aats-val	118.25	1	0	0	0.00073612	1	0	0	3028800	0	0	334390	0	0
CG3937	cheerio	cher	259.14	1	0	0	3.9895e-17	8	0	0	2821400	0	0	622750	0	0
CG7998	Malate dehydrogenase 2	Mdh2	35.318	1	0	0	1.5193e-13	4	0	0	2749600	0	0	530180	0	0
CG5362	Malate dehydrogenase 1	Mdh1	36.058	1	1	1	1.9339e-18	3	1	1	2650600	618290	663190	440650	0	0
CG5028	-	CG5028	44.431	1	0	0	7.2023e-15	4	0	0	2260400	0	0	435870	0	0
CG2238	Elongation factor 2	EF2	93.082	1	1	1	1.0386e-06	3	1	2	1914600	378730	511700	334930	0	0
CG42231	-	CG42231	27.644	1	1	1	0.0033579	1	1	1	1856600	1799100	1875900	0	0	765350
CG8983	ERp60	ERp60	55.37	1	0	0	2.231e-06	2	0	0	1825600	0	0	246660	0	0
CG9297	-	CG9297	106.09	1	0	0	0.0026074	2	0	0	1777000	0	0	232020	0	0
CG1019	Muscle LIM protein at 84B	Mlp84B	53.525	1	0	0	0.00063161	2	0	0	1681700	0	0	185670	0	0
CG5320	Glutamate dehydrogenase	Gdh	44.519	1	0	0	0.0016589	2	0	0	1577200	0	0	186600	0	0
CG5261	-	CG5261	54.251	1	0	0	0.00039448	3	0	0	1567400	0	0	173040	0	0
CG16884	-	CG16884	29.702	1	0	0	0.0051152	1	0	0	1554800	0	0	384410	0	0
CG11661	Neural conserved at 73EF	Nc73EF	122.89	1	0	0	2.6853e-05	2	0	0	1508200	0	0	368390	0	0
CG34417	-	CG34417	557.61	1	1	1																					0.035482	1	1	1	1490700	11434000	2491800	0	0	0
CG5214	-	CG5214	49.924	1	0	0	0.00044701	2	0	0	1473700	0	0	162700	0	0
CG4600	yippee interacting protein 2	yip2	41.61	1	0	0	7.0115e-10	2	0	0	1367400	0	0	263670	0	0
CG7483	eIF4AIII	eIF4AIII	45.644	1	1	2	2.9641e-11	2	1	1	1352600	440440	0	330900	0	0	4.0123e-19	0	0	1	0	0	10225000	0	0	0
CG6186	Transferrin 1	Tsf1	71.811	1	2	2	2.368e-50	4	8	9	1352500	7109400	16174000	576040	1778900	5567400	2.6943e-12	0	2	1	0	7999700	6047300	0	22769000	0
CG13804	yellow-g2	yellow-g2	42.526	1	0	0	3.0608e-16	2	0	0	1338200	0	0	258040	0	0
CG4094	lethal (1) G0255	l(1)G0255	53.575	1	0	0	3.414e-12	2	0	0	1235100	0	0	136360	0	0
CG32019	bent	bt	1000.1	1	1	0	7.8194e-10	4	1	0	1148000	0	0	331530	0	0
CG7434	Ribosomal protein L22	RpL22	30.61	1	1	1																					6.0706e-08	1	1	2	1004000	5756800	21508000	0	0	3949500
CG10230	Regulatory particle non-ATPase 9	Rpn9	43.766	1	0	1	4.3784e-15	2	0	1	913640	0	0	176170	0	0
CG7145	delta-1-Pyrroline-5-carboxylate dehydrogenase 1	P5CDh1	63.666	1	0	0	0.017284	2	0	0	865750	0	0	95582	0	0
CG12045	Cuticular protein 100A	Cpr100A	27.099	1	0	0	1.5666e-22	2	0	0	842750	0	0	162500	0	0
CG9539	Sec61 alpha subunit	Sec61alpha	52.184	1	0	0	2.4744e-08	2	0	0	723580	0	0	139520	0	0
CG4233	Glutamate oxaloacetate transaminase 2	Got2	48.172	1	1	1	1.1105e-09	2	1	1	703390	153040	111570	135630	0	0
CG8888	-	CG8888	43.479	1	0	0	1.9949e-20	2	0	0	703340	0	0	135620	0	0
CG31161	-	CG31161	51.821	1	0	0	0.060144	1	0	0	411900	0	0	62819	0	0
CG5889	Malic enzyme b	Men-b	69.488	1	0	0	0.0014145	1	0	0	341050	0	0	111800	0	0
CG8256	Glycerophosphate oxidase-1	Gpo-1	80.421	1	0	0	0.0020451	2	0	0	338110	0	0	110840	0	0
CG3902	-	CG3902	45.366	1	0	1	0.0079199	1	0	1	330510	0	189120	0	0	169150
CG6416	Z band alternatively spliced PDZ-motif protein 66	Zasp66	47.597	1	0	0	2.2842e-06	2	0	0	262740	0	0	29007	0	0
CG6255	-	CG6255	35.87	1	0	0	0.006371	1	0	0	220410	0	0	42501	0	0
CG9090	-	CG9090	40.553	1	0	0	0.00062243	1	0	0	207570	0	0	146660	0	0
CG33950	terribly reduced optic lobes	trol	513.42	1	0	0	0.021478	1	0	0	155750	0	0	32228	0	0
CG14109	-	CG14109	27.232	1	0	0	0.093336	1	0	0	96263	0	0	18562	0	0
CG42240	-	CG42240	19.718	1	0	1	0.046864	2	0	1	0	0	0	0	0	0
CG14240	TweedleP	TwdlP	23.503	1	0	1	1.7013e-10	1	0	1	0	0	0	0	0	0
CG2999	unc-13	unc-13	360.07	1	0	1	0.03165	1	0	1	0	0	0	0	0	0
CG33991	nuclear fallout	nuf	59.856	1	0	0	0.11883	1	0	0	0	0	0	0	0	0
CG4903	Misexpression suppressor of ras 4	MESR4	241.16	2	3	3	0.0030552	1	1	1	0	0	0	0	0	0	2.5517e-13	1	1	1	0	0	0	0	0	0	0.047646	0	1	1	0	0	0	0	0	0
CG6020	-	CG6020	46.821	1	0	0	0.0026326	1	0	0	0	0	0	0	0	0
CG17286	spindle defective 2	spd-2	124.54	1	1	0											0.087689	1	1	0	0	0	0	0	0	0
CG32474	dysfusion	dys	97.982	1	0	0											0.075007	1	0	0	0	0	0	0	0	0
CG4294	-	CG4294	150.71	1	0	0											0.0080384	1	0	0	0	0	0	0	0	0
CG31658	Nnf1b	Nnf1b	23.68	1	1	0																					0.023448	1	1	0	0	0	0	0	0	0
CG9858	cricklet	clt	63.732	1	0	0																					0.099609	1	0	0	0	0	0	0	0	0

## Sheet: Ubiquitin conjugates
SUMMARY UBIQUITIN CONJUGATES								MSC 5753-55										MSC 7038-42										MSC8962-85
									Peptides			Intensity			LFQ Intensity				Peptides			Intensity			LFQ Intensity				Peptides			Intensity			LFQ Intensity
CG number	Protein description	Gene name	Mass	n birA	n bioUb	nRpn10	Ubi site	PEP Score	birA	bioUb	Rpn10	birA	bioUb	Rpn10	birA	bioUb	Rpn10	PEP Score	birA	bioUb	Rpn10	birA	bioUb	Rpn10	birA	bioUb	Rpn10	PEP Score	birA	bioUb	Rpn10	birA	bioUb	Rpn10	birA	bioUb	Rpn10
CG11624	Ubiquitin-63E	Ubi-p63E	85.798	3	3	3	YES	3.5164e-207	5	11	13	13389000	5714100000	5816600000	3704000	1092600000	2059000000	0	4	9	12	426550000	18025000000	26755000000	899840000	7580600000	29148000000	0	8	16	14	413010000	97231000000	44574000000	102930000	18696000000	16004000000
CG1443	waterproof	wat	59.514	0	3	3		5.6416e-243	0	26	14	0	825410000	45897000	0	228160000	3173800	0	0	27	15	0	6733100000	929210000	0	2899500000	747340000	4.6893e-07	0	4	2	0	453240000	14876000	0	84348000	4346500
CG5670	Na pump alpha subunit	Atpalpha	111.16	2	3	3		0	20	38	19	11553000	379900000	49321000	5759200	39992000	7553400	0	0	36	16	0	4997600000	412350000	0	1715800000	385840000	1.2753e-104	4	20	11	23132000	2559400000	366190000	5360800	365900000	60061000
CG4609	failed axon connections	fax	47.105	1	3	3	YES	2.9282e-258	3	22	18	1413600	281660000	137560000	244930	79173000	35805000	0	0	21	15	0	4531000000	1692200000	0	1705600000	1394800000	3.882e-31	0	7	6	0	480750000	71056000	0	80530000	20082000
CG12132	c11.1	c11.1	193.09	1	3	3	YES	1.4754e-246	0	50	24	0	178410000	101210000	0	35564000	13067000	0	0	34	31	0	3297700000	721060000	0	839880000	1186000000	8.6453e-30	4	12	8	465810000	1147700000	937830000	81575000	474370000	309230000
CG8937	Heat shock protein cognate 1	Hsc70-1	61.346	2	3	3	YES	5.0279e-40	1	4	6	0	37021000	61382000	0	10886000	16069000	7.1865e-103	0	3	2	0	1095300000	157850000	0	407250000	169010000	1.5101e-31	1	6	5	0	14471000	25834000	0	0	0
CG5685	Na/Ca-exchange protein	Calx	106.15	1	3	3		6.9129e-115	0	19	2	0	129630000	2940000	0	13469000	219780	4.7557e-239	0	15	1	0	1074600000	12563000	0	243670000	0	1.7068e-20	1	9	3	3462800	772030000	34626000	0	70623000	5055700
CG9579	Annexin B10	AnxB10	35.705	1	3	3		3.199e-130	0	12	8	0	86717000	29001000	0	29918000	12044000	8.3738e-260	0	12	8	0	903670000	220980000	0	332660000	360750000	1.8524e-19	1	5	4	68128000	513490000	137490000	0	85667000	47725000
CG8024	lightoid	ltd	74.7	1	3	3		8.2218e-44	0	9	5	0	54139000	11258000	0	14909000	6418100	1.2177e-160	1	10	10	2671600	660590000	440170000	0	407270000	205910000	0.53994	0	1	1	0	184470000	25629000	0	26613000	0
CG4494	smt3	smt3	10.124	1	3	3		8.3799e-39	0	2	3	0	16401000	8598600	0	3350500	2966100	3.2581e-39	0	1	2	0	263200000	247460000	0	0	255630000	1.5852e-08	1	2	2	18067000	657300000	184250000	0	165060000	51501000
CG3529	-	CG3529	57.659	0	3	3		1.1058e-66	0	9	5	0	39978000	5146000	0	10452000	1093200	1.9966e-185	0	8	1	0	519430000	6961900	0	181340000	0	3.5764e-152	0	3	1	0	65713000	9944400	0	13121000	0
CG4899	Photoreceptor dehydrogenase	Pdh	30.168	0	3	3	YES	1.23e-128	0	15	5	0	60731000	20323000	0	26165000	9426200	9.9575e-108	0	4	6	0	502190000	208720000	0	135240000	248460000	7.1565e-12	0	4	1	0	86262000	20145000	0	17086000	0
CG2929	Pi4KIIalpha	Pi4KIIalpha	79.037	1	3	3		1.7811e-51	0	9	1	0	12928000	494830	0	2849800	0	1.7283e-48	2	8	4	6565100	303560000	44581000	27265000	120740000	62052000	0.00073812	0	1	1	0	37561000	2346000	0	5949600	0
CG16932	Epidermal growth factor receptor pathway substrate clone 15	Eps-15	132.11	0	3	3		5.832e-196	0	15	2	0	23969000	3088600	0	2119400	0	1.0824e-98	0	15	1	0	281280000	1605400	0	139560000	0	1.7823e-06	0	4	1	0	39966000	6021600	0	4814800	0
CG1561	-	CG1561	72.526	2	3	2		3.3182e-35	0	13	6	0	35138000	6297600	0	6562500	1508600	6.4702e-60	1	13	0	2613700	274880000	0	0	120400000	0	3.0912e-10	1	1	1	5985100	90125000	18781000	0	12210000	0
CG7675	-	CG7675	37.097	0	3	3		3.6162e-101	0	8	2	0	32650000	1692800	0	12560000	1042100	2.7064e-49	0	6	3	0	231960000	20422000	0	72931000	37655000	1.9849e-06	0	3	1	0	106420000	2686500	0	23646000	0
CG4898	Tropomyosin 1	Tm1	32.757	1	3	3		8.9082e-154	12	9	4	61944000	15306000	2002700	12936000	5273600	1670600	3.2546e-156	0	4	2	0	34103000	20177000	0	19324000	0	8.188e-25	0	4	3	0	202450000	27127000	0	74735000	7484900
CG3762	Vacuolar H[+] ATPase 68 kDa subunit 2	Vha68-2	68.301	1	3	3		1.2693e-121	3	11	5	1167700	13779000	4585500	286960	3527400	1505100	1.6238e-73	0	6	1	0	167220000	5582100	0	54274000	0	1.2811e-12	0	2	1	0	78105000	8030900	0	13878000	0
CG9985	skittles	sktl	87.757	0	3	3		1.6977e-34	0	12	2	0	23599000	2195300	0	2230200	252640	7.5719e-44	0	5	3	0	158570000	19802000	0	110320000	43849000	3.2357e-05	0	1	1	0	135210000	17943000	0	0	0
CG9277	beta-Tubulin at 56D	betaTub56D	51.296	2	3	3		1.1471e-125	13	9	5	28078000	15028000	9652500	1710200	4241400	5227900	8.3037e-68	0	5	2	0	153500000	4004400	0	88350000	0	0.062382	1	1	1	137260000	17599000	9493500	0	0	0
CG5081	Syntaxin 7	Syx7	31.841	0	3	3		2.7208e-79	0	5	1	0	22838000	673760	0	8371700	0	4.6969e-64	0	4	1	0	152860000	9035400	0	47298000	0	0.0016116	0	1	1	0	73171000	9007200	0	13959000	0
CG6058	Aldolase	Ald	39.56	1	3	3		1.9777e-148	13	9	8	40196000	15992000	20068000	5596100	5364300	11751000	2.671e-128	0	6	9	0	129810000	231880000	0	74740000	239190000	0.0065468	0	2	2	0	8182800	11197000	0	3521800	7230700
CG1648	-	CG1648	24.219	1	3	3		9.8701e-142	0	16	15	0	54017000	24941000	0	16929000	22340000	1.2129e-170	3	4	3	39916000	47113000	58834000	68951000	36098000	128660000	1.9195e-06	0	2	1	0	127840000	20803000	0	34884000	0
CG17121	-	CG17121	39.458	1	3	3		1.2691e-42	0	9	6	0	16134000	5734100	0	6171200	3445400	7.6851e-88	0	4	2	0	123850000	14741000	0	37513000	29009000	0.064499	1	2	2	9708300	102440000	29288000	0	17158000	12903000
CG1836	Rad23	Rad23	45.78	0	3	3		1.4199e-12	0	5	4	0	12337000	5437100	0	3014700	1302300	7.2382e-276	0	6	5	0	113430000	96475000	0	74111000	121090000	8.0169e-27	0	3	1	0	46373000	20129000	0	8884100	0
CG2331	TER94	TER94	32.496	2	3	2		1.6065e-39	1	5	2	93685	7695900	1839500	0	911180	0	6.3327e-24	0	2	0	0	12967000	0	0	0	0	3.9731e-12	1	3	4	5040600	110230000	45087000	0	20937000	8869800
CG9195	Scamp	Scamp	38.543	0	3	1		5.1918e-28	0	3	0	0	9112000	0	0	2909200	0	1.7475e-51	0	2	2	0	105050000	30975000	0	0	44071000	0.00058957	0	2	0	0	8703400	0	0	759790	0
CG8863	DnaJ-like-2	Droj2	45.23	0	3	2		3.6024e-07	0	4	1	0	5784100	1150100	0	1595800	0	2.454e-14	0	4	0	0	82977000	0	0	63755000	0	0.00048417	0	1	1	0	51573000	7650900	0	9057700	0
CG9261	nervana 2	nrv2	36.967	1	3	2	YES	3.0056e-45	2	8	1	875250	28156000	1788400	172690	9944900	0	3.7571e-157	0	4	2	0	82816000	6637700	0	44987000	0	0.098945	0	1	0	0	6837000	0	0	1169100	0
CG7583	C-terminal Binding Protein	CtBP	42.251	0	3	0		2.489e-12	0	5	0	0	5258800	0	0	1314200	0	2.4219e-18	0	3	0	0	80204000	0	0	29339000	0	0.04516	0	1	0	0	10203000	0	0	2037200	0
CG11009	Wbp2 ortholog	Wbp2	44.983	0	3	3		2.4159e-12	0	2	2	0	12496000	3663600	0	3174900	0	2.3201e-05	0	1	1	0	62915000	30501000	0	0	0	0.0013892	0	2	2	0	75484000	15402000	0	13364000	0
CG2520	like-AP180	lap	84.218	1	3	2		4.2044e-30	0	5	4	0	1923300	1375300	0	508320	466040	2.5404e-13	0	1	0	0	7831200	0	0	0	0	0.00049903	1	2	1	4392300	74619000	21671000	0	15116000	0
CG17369	Vacuolar H[+]-ATPase 55kD subunit	Vha55	54.549	1	3	2		3.125e-20	1	6	1	648200	8746700	647690	0	2337700	0	2.0868e-17	0	5	0	0	36350000	0	0	25956000	0	0.37783	0	3	2	0	69128000	11413000	0	14341000	6508200
CG17759	G protein α q subunit	Gαq	41.638	0	3	2		6.8823e-21	0	7	3	0	25120000	6423100	0	8316200	2851800	2.7735e-18	0	3	2	0	60610000	42547000	0	58681000	36144000	0.42975	0	1	0	0	7738200	0	0	1545100	0
CG9474	Synaptosomal-associated protein 24kDa	Snap24	23.554	1	3	1		8.4811e-19	0	6	0	0	4454100	0	0	1779200	0	0.0029862	0	2	0	0	8453000	0	0	4092500	0	0.0027778	1	2	2	1652100	50295000	7872100	0	6798000	2706500
CG12025	-	CG12025	19.185	1	3	3		7.8752e-25	0	1	1	0	379910	0	0	101840	0	1.5454e-10	0	2	1	0	49487000	8496600	0	0	0	0.0025632	1	1	2	1958500	15625000	36115000	0	0	0
CG9138	uninflatable	uif	390.57	0	3	1		0.00011084	0	3	0	0	6056400	0	0	1260300	0	2.5952e-23	0	1	0	0	13142000	0	0	0	0	0.0064749	0	1	1	0	45990000	2801400	0	0	0
CG3002	Golgi-localized, gamma-adaptin ear containing, ARF binding protein	Gga	72.578	0	3	1		6.9227e-39	0	9	2	0	15562000	555450	0	2633800	0	3.071e-13	0	3	0	0	33653000	0	0	23444000	0	4.4218e-07	0	1	0	0	42129000	0	0	5423200	0
CG2720	Hsp70/Hsp90 organizing protein homolog	Hop	55.697	1	3	2		4.8518e-34	0	8	1	0	7170000	0	0	1905600	0	3.0456e-17	0	1	0	0	19049000	0	0	0	0	0.00035069	1	2	2	25351000	26272000	8599200	0	2125700	0
CG2207	Decondensation factor 31	Df31	18.823	0	3	3		9.3219e-25	0	5	3	0	5243100	8216000	0	3479000	1288600	4.1641e-08	0	1	1	0	5625100	3404500	0	0	0	1.061e-19	0	2	2	0	25784000	8936900	0	5619000	0
CG3921	-	CG3921	349.45	0	3	0		6.885e-08	0	5	0	0	1928900	0	0	164880	0	1.1022e-17	0	1	0	0	11788000	0	0	0	0	0.0074102	0	1	0	0	6268500	0	0	679280	0
CG7546	-	CG7546	143.6	0	2	1		0.00042717	0	2	1	0	546220	0	0	46689	0	0.011285	0	1	0	0	3776100	0	0	0	0
CG42668	-	CG42668	107.26	2	2	2												2.1255e-05	1	1	1	368220000	27231000000	0	0	6735400000	0	0.00015379	1	1	1	24419000	23253000	32636000	0	0	0
His2A	Histone H2A	His2A	13.363	1	2	2		1.627e-32	2	5	1	7888800	34467000	1877800	6684300	0	0	3.958e-176	0	3	2	0	2858300000	475800000	0	1266100000	423060000
CG1883	Ribosomal protein S7	RpS7	22.17	0	2	1		0.0003346	0	2	0	0	2545200	0	0	973010	0	1.5387e-189	0	8	4	0	1519300000	307160000	0	733420000	418320000
CG1873	Elongation factor 1alpha100E	Ef1alpha100E	50.662	1	2	2		1.5824e-29	7	6	5	45027000	900660000	15785000	21659000	51446000	24855000	6.0537e-31	0	4	2	0	261710000	77204000	0	94392000	77625000
CG44253	-	CG44253	78.578	0	2	2		3.6515e-168	0	17	13	0	39778000	12002000	0	10735000	2898700	1.8691e-75	0	16	6	0	555140000	58031000	0	196310000	56277000
CG17654	Enolase	Eno	46.662	1	2	2		8.1229e-203	10	11	6	31435000	25492000	8183900	3850500	7490200	4597300	2.0049e-130	0	5	2	0	203170000	19100000	0	104150000	47420000
CG4590	Innexin 2	Inx2	42.488	0	2	2		1.2902e-43	0	8	2	0	23898000	2650900	0	8470100	1666500	1.7335e-49	0	5	2	0	194210000	64615000	0	117070000	119530000
CG5520	Glycoprotein 93	Gp93	90.238	1	2	2		2.1673e-15	1	1	2	1039000	12518000	4101100	0	2282800	0	1.0974e-14	0	1	1	0	167750000	47993000	0	0	0
CG6603	Hsc70Cb	Hsc70Cb	88.5	1	2	2		1.8042e-80	1	18	7	0	38351000	4210600	0	3909600	1835300	5.9438e-125	0	12	1	0	162820000	6599100	0	84146000	0
CG2791	CD98 heavy chain	CD98hc	62.676	0	2	2		1.9323e-22	0	6	1	0	18278000	508600	0	3302400	0	1.6107e-106	0	8	1	0	145900000	2870000	0	73667000	0
CG1893	scramblase 2	scramb2	29.58	1	2	2	YES	1.1303e-20	0	5	1	0	11369000	214270	0	4046000	0	2.3188e-08	3	2	1	243830000	130520000	92009000	331810000	35079000	0
CG5730	Annexin B9	AnxB9	36.073	0	2	2		1.0505e-28	0	8	3	0	20593000	4559800	0	9305500	1221300	1.4079e-22	0	2	2	0	128180000	39025000	0	75457000	55586000
CG8295	Myelodysplasia/myeloid leukemia factor	Mlf	38.601	0	2	1		0.0059149	0	1	0	0	140100	0	0	37556	0											0.00060892	0	2	2	0	128100000	19726000	0	17283000	9552600
CG8532	liquid facets	lqf	88.798	0	2	2		1.914e-29	0	3	1	0	5121200	478070	0	1091100	0	1.2327e-76	0	6	1	0	117160000	2692600	0	48617000	0
CG7739	-	CG7739	67.393	0	2	0		3.638e-56	0	6	0	0	14715000	0	0	3929600	0	8.1673e-44	0	4	0	0	106150000	0	0	56994000	0
CG3152	Trap1	Trap1	77.962	1	2	2		3.8276e-18	1	1	1	556540	2321300	741240	0	323310	0	4.4896e-23	0	1	1	0	103020000	40179000	0	0	0
CG17248	neuronal Synaptobrevin	nSyb	19.832	0	2	2	YES	8.1145e-95	0	6	2	0	14248000	220050	0	3992800	0	3.0884e-108	0	3	2	0	93628000	51796000	0	60093000	0
CG5830	-	CG5830	37.834	0	2	2		3.4223e-22	0	3	3	0	11351000	3163700	0	4605200	708950	2.9726e-58	0	3	1	0	89679000	6847200	0	57386000	0
CG10630	blanks	blanks	35.625	0	2	0		4.5649e-23	0	7	0	0	14533000	0	0	4518300	0	1.534e-07	0	4	0	0	86024000	0	0	43845000	0
CG8663	nervana 3	nrv3	36.198	1	2	2		1.469e-33	4	8	4	6634100	26816000	9502400	728540	8155300	9986600	1.1255e-17	0	4	2	0	84824000	26043000	0	19834000	37325000
CG1799	raspberry	ras	57.829	0	2	3		7.5991e-46	0	7	11	0	29244000	44122000	0	3954600	15691000	2.9408e-98	0	4	7	0	84083000	211490000	0	43281000	220830000	0.009431	0	0	1	0	0	21968000	0	0	6632700
CG12781	nahoda	nahoda	149.94	0	2	1		1.2419e-27	0	7	1	0	10637000	136640	0	1352600	0	1.3282e-54	0	6	0	0	82318000	0	0	34339000	0
CG1709	Vacuolar H[+] ATPase 100kD subunit 1	Vha100-1	97.17	0	2	0		4.2834e-27	0	9	0	0	28397000	0	0	5423100	0	1.0248e-12	0	5	0	0	82274000	0	0	40161000	0
CG13388	A kinase anchor protein 200	Akap200	88.132	0	2	1		3.0454e-07	0	3	0	0	3859500	0	0	575750	0											7.378e-11	0	3	1	0	76598000	7426900	0	6694300	0
CG15118	-	CG15118	71.626	0	2	1		2.961e-16	0	4	1	0	4909700	358710	0	871360	0	1.1353e-09	0	4	0	0	65398000	0	0	46698000	0
CG8231	T-cp1zeta	Tcp-1zeta	58.246	0	2	1		2.6724e-47	0	11	1	0	13886000	194270	0	3540900	0	1.3878e-18	0	5	0	0	63625000	0	0	47265000	0
CG9894	Bacchus	Bacc	15.46	0	2	2		9.1093e-78	0	3	1	0	1409300	0	0	583740	0	1.6186e-05	0	1	1	0	62814000	27449000	0	0	0
CG4930	Endonuclease G inhibitor	EndoGI	40.614	0	2	0		2.8432e-07	0	1	0	0	429470	0	0	115130	0	7.9447e-12	0	3	0	0	60306000	0	0	35657000	0
CG33113	Reticulon-like1	Rtnl1	65.443	1	2	2		5.326e-26	1	4	4	130840	6184000	2033600	0	1007600	959890	8.9105e-28	0	3	1	0	57854000	12402000	0	27380000	0
CG12156	Rab39	Rab39	24.704	0	2	1		0.0038937	0	1	0	0	638660	0	0	264540	0	7.6007e-12	0	1	1	0	53540000	22116000	0	0	0
CG1599	Vesicle-associated membrane protein 7	Vamp7	24.942	0	2	2		1.2171e-35	0	4	2	0	8586300	4272100	0	2398900	1726700	4.7467e-60	0	2	1	0	52251000	1967800	0	0	0
CG3413	windpipe	wdp	74.71	0	2	1		4.0925e-06	0	3	1	0	3229800	290350	0	753380	0	4.9238e-05	0	1	0	0	51565000	0	0	0	0
CG7176	Isocitrate dehydrogenase	Idh	52.589	1	2	2		1.3028e-29	3	10	1	11251000	16545000	904680	643150	7096300	0	5.7257e-23	0	3	1	0	50685000	8703100	0	0	0
CG1725	discs large 1	dlg1	112.5	0	2	1		2.0957e-18	0	6	3	0	7251900	2276700	0	526160	506840	8.3989e-17	0	4	0	0	49885000	0	0	25332000	0
CG5820	Gp150	Gp150	120.96	0	2	2		6.1099e-43	0	8	1	0	10474000	232450	0	1170700	0	1.3795e-45	0	4	1	0	49414000	3454100	0	34719000	0
CG9634	-	CG9634	100.07	0	2	0		4.4417e-95	0	9	0	0	7689800	0	0	657310	0	2.0193e-21	0	5	0	0	41858000	0	0	30802000	0
CG42314	plasma membrane calcium ATPase	PMCA	138.67	0	2	0		2.4715e-06	0	2	0	0	1231600	0	0	105270	0											0.044361	0	1	0	0	41065000	0	0	4929500	0
CG10596	Msr-110	Msr-110	71.809	0	2	2		3.7576e-18	0	5	3	0	40663000	18462000	0	6688200	5258700	6.3868e-111	0	3	4	0	40383000	24702000	0	45903000	67316000
CG12876	ALG-2 interacting protein X	ALiX	92.538	0	2	2		5.1373e-73	0	12	9	0	21690000	5977800	0	2403100	2605300	1.8872e-35	0	3	1	0	39588000	3724400	0	7219400	0
CG7399	Henna	Hn	50.976	0	2	2		5.1084e-17	0	5	5	0	7809200	5873800	0	2571000	1565300	6.5362e-08	0	2	2	0	38072000	22931000	0	0	34619000
CG12787	hoepel1	hoe1	94.879	0	2	0		0.00046647	0	1	0	0	2908800	0	0	584760	0	0.0093131	0	1	0	0	36561000	0	0	15137000	0
CG10550	-	CG10550	49.133	0	2	0	YES	4.1505e-28	0	9	0	0	5045300	0	0	1348700	0	1.9685e-31	0	3	0	0	35501000	0	0	25350000	0
CG15151	reduced ocelli	rdo	82.68	0	2	1		2.0724e-18	0	4	2	0	11088000	1018700	0	1328500	535140	8.034e-51	0	3	0	0	34081000	0	0	22379000	0
CG3903	Gliotactin	Gli	109.24	0	2	1		1.7474e-12	0	4	0	0	3569500	0	0	305110	0	3.9769e-32	0	3	1	0	32944000	4469700	0	29291000	0
CG17723	Zinc transporter 63C	ZnT63C	49.032	0	2	0		8.8839e-13	0	2	0	0	15268000	0	0	2910300	0	1.79e-55	0	2	0	0	31677000	0	0	0	0
CG31729	-	CG31729	139.47	0	2	0		0.00091414	0	2	0	0	1724100	0	0	147370	0	3.7802e-07	0	4	0	0	30579000	0	0	20948000	0
CG1910	-	CG1910	51.586	0	2	1		3.5348e-29	0	2	1	0	1524400	354770	0	130300	0	9.3818e-14	0	4	0	0	29370000	0	0	16094000	0
CG12789	scavenger receptor acting in neural tissue and majority of rhodopsin is absent	santa-maria	62.906	0	2	2		0.016614	0	2	1	0	1358500	123760	0	246300	0											0.0061043	0	1	1	0	29197000	9342700	0	0	0
CG17259	-	CG17259	56.455	0	2	1		1.8226e-16	0	3	2	0	28817000	788300	0	11357000	669710	2.6961e-11	0	1	0	0	2614300	0	0	0	0
CG11278	Syntaxin 13	Syx13	31.528	0	2	1		9.2091e-13	0	5	2	0	6627700	962650	0	2652900	542750	2.4187e-11	0	2	0	0	26976000	0	0	16358000	0
CG3431	Ubiquitin carboxy-terminal hydrolase L5 ortholog	Uch-L5	37.672	0	2	0		3.7099e-10	0	4	0	0	3554700	0	0	893130	0	2.3293e-09	0	3	0	0	25887000	0	0	18766000	0
CG32056	scramblase 1	scramb1	43.693	0	2	0		1.6816e-17	0	3	0	0	4980700	0	0	1367500	0	1.2461e-06	0	2	0	0	25863000	0	0	0	0
CG10413	-	CG10413	104.25	0	2	0		4.5941e-06	0	3	0	0	5634500	0	0	694720	0	2.6884e-28	0	2	0	0	25755000	0	0	18961000	0
CG18507	-	CG18507	55.916	0	2	0		0.0045048	0	2	0	0	582160	0	0	145990	0	1.3144e-06	0	1	0	0	24649000	0	0	0	0
CG30382	-	CG30382	27.162	0	2	1		2.5916e-23	0	5	1	0	4246500	0	0	1708800	0	8.5882e-08	0	2	0	0	24041000	0	0	15421000	0
CG32031	Arginine kinase	Argk	42.195	1	2	2		2.0299e-194	19	11	7	121780000	24034000	9413400	24796000	5883900	7871100	5.7099e-20	0	1	2	0	18757000	33552000	0	0	27281000
CG5803	Fasciclin 3	Fas3	63.354	0	2	0		2.5681e-11	0	3	0	0	4815400	0	0	1062400	0	6.2593e-10	0	2	0	0	23561000	0	0	13181000	0
CG32451	Secretory Pathway Calcium atpase	SPoCk	113.79	0	2	1		2.7032e-13	0	3	0	0	2564700	0	0	219220	0	5.2688e-13	0	4	1	0	23108000	1808400	0	9771800	0
CG32640	-	CG32640	14.838	0	2	0		0.00035163	0	1	0	0	1781200	0	0	607030	0	3.2872e-19	0	1	0	0	22859000	0	0	0	0
CG3662	-	CG3662	36.322	0	2	2		2.9884e-09	0	3	1	0	2519600	253510	0	810330	0	5.428e-20	0	2	1	0	22764000	8061500	0	14786000	0
CG10997	Chloride intracellular channel	Clic	30.17	1	2	1		0.00010938	0	1	0	0	2104700	0	0	827410	0											0.0058397	1	1	1	877740	22171000	22533000	0	0	0
CG4420	rings lost	rngo	50.536	0	2	0												5.3213e-47	0	1	0	0	11180000	0	0	0	0	0.023139	0	1	0	0	21728000	0	0	0	0
CG6521	Signal transducing adaptor molecule	Stam	74.633	0	2	1		3.6494e-12	0	3	1	0	1750900	187830	0	268170	0	3.4623e-13	0	4	0	0	21563000	0	0	18787000	0
CG5555	-	CG5555	63.138	0	2	0		1.9056e-95	0	4	0	0	4093400	0	0	646530	0	4.014e-10	0	3	0	0	19547000	0	0	13958000	0
CG8222	PDGF- and VEGF-receptor related	Pvr	177.28	0	2	0		1.6263e-28	0	7	0	0	7154200	0	0	781130	0	1.441e-09	0	3	0	0	18661000	0	0	13502000	0
CG10106	Tetraspanin 42Ee	Tsp42Ee	24.794	0	2	1		0.00049146	0	1	0	0	311490	0	0	129020	0	2.2951e-11	0	1	1	0	18066000	7928100	0	0	0
CG8604	Amphiphysin	Amph	65.901	0	2	1		0.00059735	0	1	1	0	0	119440	0	0	43781	4.298e-05	0	3	0	0	17650000	0	0	12603000	0
CG17838	Syncrip	Syp	77.554	0	2	0		2.1444e-42	0	7	0	0	8334900	0	0	2119500	0	0.00052611	0	1	0	0	17264000	0	0	12327000	0
CG43443	hu li tai shao	hts	127.94	2	2	2		1.8283e-08	2	3	2	1233100	1599500	503600	0	291600	271250	2.3815e-13	1	3	1	16468000	17239000	0	0	14994000	0
CG2677	eIF2B-beta	eIF2B-beta	39.154	0	2	2		3.1087e-70	0	7	2	0	9583900	1236300	0	3812900	417930	1.2484e-10	0	1	1	0	16019000	10453000	0	0	0
CG18617	Vacuolar H[+] ATPase 100kD subunit 2	Vha100-2	94.848	0	2	0		2.5586e-28	0	3	0	0	3235400	0	0	363530	0	1.1959e-07	0	3	0	0	15535000	0	0	11093000	0
CG1882	-	CG1882	50.377	0	2	0		7.8705e-09	0	3	0	0	4005100	0	0	989990	0	1.1006e-06	0	3	0	0	15172000	0	0	6719700	0
CG2767	-	CG2767	39.104	1	2	1		8.2471e-41	1	6	1	9603600	8301600	11334000	0	2761400	0	2.6347e-07	0	2	0	0	13807000	0	0	0	0
CG4199	-	CG4199	65.005	0	2	1		1.3846e-05	0	4	1	0	3083100	283060	0	661360	0	2.1866e-05	0	1	0	0	13344000	0	0	0	0
CG1341	Regulatory particle triple-A ATPase 1	Rpt1	48.541	0	2	1		2.3609e-26	0	4	0	0	2248700	0	0	600540	0	4.9762e-14	0	3	2	0	13094000	14296000	0	9349600	0
CG10126	-	CG10126	25.881	0	2	1		1.2538e-09	0	1	0	0	628450	0	0	260310	0	1.8561e-07	0	2	1	0	12050000	4579200	0	8604600	0
CG3455	Regulatory particle triple-A ATPase 4	Rpt4	44.209	0	2	0		8.232e-33	0	3	0	0	1306000	0	0	402470	0	2.636e-08	0	1	0	0	11753000	0	0	0	0
CG5722	Niemann-Pick type C-1a	Npc1a	143.29	0	2	1		4.2721e-24	0	6	1	0	10549000	121430	0	964740	0	1.1161e-05	0	2	0	0	11329000	0	0	0	0
CG6959	-	CG6959	48.055	1	2	0		0.092876	0	1	0	0	109830	0	0	27544	0											0.044128	1	1	0	979260	10858000	0	0	0	0
CG9326	varicose	vari	72.377	0	2	0		3.6436e-18	0	2	0	0	1369000	0	0	367000	0	0.000209	0	1	0	0	10046000	0	0	0	0
CG4080	-	CG4080	66.858	0	2	1		1.3831e-13	0	2	1	0	2969300	622610	0	554990	0	4.3817e-14	0	1	0	0	9630200	0	0	0	0
CG10578	DnaJ-like-1	DnaJ-1	37.028	0	2	1		0.00017957	0	2	0	0	2042900	0	0	725890	0	9.0027e-11	0	2	2	0	9520600	9657300	0	5796000	15336000
CG3747	Excitatory amino acid transporter 1	Eaat1	52.359	1	2	1		5.056e-07	1	1	1	304420	1142700	594080	0	429100	0	0.0010078	0	1	0	0	9045100	0	0	0	0
CG12024	-	CG12024	32.526	0	2	0		1.6349e-09	0	3	0	0	2147100	0	0	819070	0	5.1487e-09	0	1	0	0	8528100	0	0	6089600	0
CG1461	-	CG1461	55.928	0	2	0		4.0386e-05	0	2	0	0	1773200	0	0	420560	0	3.8935e-06	0	3	0	0	8456800	0	0	4949900	0
CG2221	lethal (1) G0289	l(1)G0289	67.289	0	2	0		0.0082692	0	2	0	0	3190700	0	0	708650	0	0.00024325	0	2	0	0	7950000	0	0	5264400	0
CG4869	beta-Tubulin at 97EF	betaTub97EF	58.57	1	2	2		1.3915e-52	5	4	5	0	676270	1334200	0	0	479570	3.2244e-56	0	5	1	0	7936600	4059600	0	5667200	0
CG32593	Flotillin 2	Flo2	46.602	0	2	0		1.3927e-54	0	6	0	0	7861300	0	0	2122400	0	8.0459e-22	0	1	0	0	7024200	0	0	2242700	0
CG3001	Hexokinase A	Hex-A	59.228	0	2	2		1.9038e-14	0	2	3	0	3150800	2969300	0	735190	953040	6.3338e-33	0	2	3	0	7278500	26476000	0	0	19255000
CG3842	-	CG3842	44.889	0	2	1		3.1415e-05	0	2	1	0	2256600	493690	0	809040	0	0.0025892	0	2	0	0	7092800	0	0	5064700	0
CG2072	-	Mad1	85.017	1	3	1		1.5415e-06	0	4	0	0	3074500	0	0	574080	0	3.4588e-06	0	2	0	0	7079400	0	0	5055100	0	3.5506e-15	7	8	7	1177800000	2251000000	1507700000	640030000	519460000	562600000
CG10922	La autoantigen-like	La	44.884	0	2	0		5.7671e-08	0	2	0	0	1207300	0	0	323650	0	4.5375e-15	0	2	0	0	6924900	0	0	0	0
CG2727	epithelial membrane protein	emp	62.046	0	2	1		3.7184e-06	0	3	1	0	1252900	233970	0	318500	0	9.6448e-07	0	1	0	0	6703400	0	0	0	0
CG3320	Rab1	Rab1	22.762	0	2	2		7.6258e-08	0	3	2	0	3004500	439620	0	1231300	370180	3.0794e-44	0	1	1	0	6565300	0	0	0	0
CG5643	widerborst	wdb	59.726	0	2	0		1.2583e-19	0	3	0	0	2530700	0	0	648290	0	2.2144e-05	0	1	0	0	6128300	0	0	0	0
CG8839	-	CG8839	58.263	0	2	0		0.0041136	0	2	0	0	688420	0	0	183440	0	0.0014461	0	1	0	0	5725300	0	0	0	0
CG31605	Basigin	Bsg	70.53	1	2	0		8.0352e-07	1	1	0	609540	586640	0	0	208520	0	0.00029854	0	1	0	0	5502600	0	0	0	0
CG5094	small glutamine-rich tetratricopeptide containing protein	Sgt	36.253	0	2	2		6.5975e-16	0	2	3	0	2460400	2420200	0	739440	771210	5.2272e-16	0	1	3	0	5487000	20035000	0	0	0
CG8649	Fimbrin	Fim	72.066	0	2	1		4.5362e-35	0	6	6	0	5391500	4298200	0	1478100	1416400	2.9051e-35	0	1	0	0	5000900	0	0	0	0
CG11139	p47	p47	43.38	0	2	0		8.0821e-05	0	2	0	0	1043600	0	0	332270	0											4.3655e-05	0	2	0	0	5131600	0	0	1089200	0
CG10737	-	CG10737	103.83	0	2	0		0.015844	0	1	0	0	794950	0	0	67950	0	0.00092182	0	1	0	0	4818200	0	0	3440500	0
CG10047	Synaptotagmin 4	Syt4	52.229	0	2	0		9.5768e-15	0	3	0	0	4713500	0	0	1113600	0	0.007548	0	1	0	0	4329900	0	0	0	0
CG12114	spn-F	spn-F	40.906	0	2	0	YES	1.7876e-18	0	5	0	0	2235300	0	0	717720	0	0.00010904	0	2	0	0	4354300	0	0	0	0
CG15445	-	CG15445	72.364	0	2	0		0.0023497	0	1	0	0	333820	0	0	28534	0	2.004e-08	0	1	0	0	4285100	0	0	0	0
CG6987	SF2	SF2	28.35	0	2	0		0.00012417	0	1	0	0	266170	0	0	110250	0	3.7436e-05	0	1	0	0	4179100	0	0	0	0
CG9373	rumpelstiltskin	rump	66.73	0	2	0		2.2395e-18	0	2	0	0	1746900	0	0	346440	0	1.8101e-06	0	1	0	0	4003200	0	0	0	0
CG10417	-	CG10417	72.369	0	2	0		0.014421	0	1	0	0	569440	0	0	48674	0	3.4664e-15	0	1	0	0	3347200	0	0	0	0
CG15435	-	CG15435	57.146	0	2	1		0.004872	0	1	1	0	182070	165860	0	0	60796	0.0022881	0	1	0	0	2419100	0	0	1727400	0
CG2086	draper	drpr	113.01	0	2	1		1.6218e-09	0	2	1	0	2398700	297730	0	300410	0	5.9779e-22	0	1	0	0	2297800	0	0	0	0
CG4264	Heat shock protein cognate 4	Hsc70-4	71.131	1	1	1																						3.7689e-194	3	29	25	105590000	6061100000	1278400000	27527000	1002300000	426150000
CG7852	-	CG7852	163.38	1	1	1												0.00035393	1	2	2	0	3174400000	1984900000	0	2132600000	2119800000
CG3862	-	CG3862	49.719	0	1	1																						0.58709	0	1	1	0	1584500000	15892000000	0	0	0
CG5787	-	CG5787	100.26	0	1	0																						0.10064	0	1	0	0	1317600000	0	0	263090000	0
CG17870	14-3-3zeta	14-3-3zeta	28.227	1	1	1																						1.5651e-68	1	6	6	7954300	1023700000	731620000	0	200690000	227440000
CG14206	Ribosomal protein S10b	RpS10b	17.878	0	1	1																						1.4462e-11	0	1	1	0	790000000	148960000	0	186640000	0
CG2759	white	w	75.672	0	1	1																						5.5757e-90	0	5	1	0	762300000	2221800	0	59014000	0
CG11143	Inos	Inos	62.249	0	1	1																						8.6155e-06	0	3	2	0	638120000	99572000	0	111140000	41846000
CG31196	14-3-3epsilon	14-3-3epsilon	29.798	0	1	1																						3.3412e-27	0	9	5	0	607090000	63371000	0	118850000	21784000
CG9441	Punch	Pu	35.541	1	1	1																						1.1404e-14	1	5	4	9311100	575540000	235970000	0	109960000	61724000
CG9704	Neurotactin	Nrt	92.774	1	1	1																						1.0886e-05	1	4	4	823170	506960000	174970000	0	79445000	24373000
CG8403	SP2353	SP2353	150.3	0	1	1												0.00061781	0	1	1	0	471740000	98804000	0	0	146650000
CG10360	refractory to sigma P	ref(2)P	65.302	1	1	1																						2.7119e-21	1	4	3	85297000	411130000	101810000	0	55082000	21056000
CG1483	Microtubule-associated protein 205	Map205	126.67	1	1	1																						1.5721e-37	1	9	7	1892400	334490000	123600000	0	90263000	49808000
CG1242	Heat shock protein 83	Hsp83	81.864	1	1	1																						1.2022e-27	2	6	3	12824000	300950000	30855000	12827000	38659000	11105000
CG5870	beta Spectrin	beta-Spec	265.74	1	1	1																						5.9275e-08	1	5	2	13677000	287620000	54155000	0	47105000	14977000
CG1977	alpha Spectrin	alpha-Spec	278.3	1	1	1																						1.0419e-18	2	8	7	32667000	283460000	71351000	13206000	69998000	17658000
CG12210	Synaptobrevin	Syb	16.712	0	1	1																						0.0022088	0	1	1	0	275830000	77407000	0	77687000	0
CG10118	pale	ple	65.995	0	1	1																						9.4603e-13	0	3	2	0	251700000	66651000	0	50846000	18173000
CG31296	-	CG31296	31.626	0	1	1												0.020726	0	1	1	0	216240000	81615000	0	0	0
CG5499	Histone H2A variant	His2Av	14.981	0	1	1																						0.0065445	0	1	1	0	212290000	24702000	0	62846000	0
CG5962	Arrestin 2	Arr2	45.028	1	1	1																						2.5445e-31	1	5	2	3866700	169160000	52893000	0	26019000	29180000
CG1578	-	CG1578	97.592	0	1	0												0.05231	0	1	0	0	156190000	0	0	0	0
CG7875	transient receptor potential	trp	142.59	0	1	1																						7.3265e-16	0	3	3	0	111850000	19819000	0	21584000	11029000
CG8711	Cullin 4	Cul4	94.407	0	1	1												3.6568e-05	0	1	1	0	111340000	135470000	0	0	0
CG7619	Regulatory particle non-ATPase 10	Rpn10	42.618	1	1	1																						9.2913e-16	2	3	4	12467000	97123000	698810000	505620	328320	299030000
CG6702	Calbindin 53E	Cbp53E	35.717	1	1	1																						9.155e-09	1	2	2	10464000	93836000	10959000	0	5474300	528140
CG8200	Flotillin 1	Flo1	47.522	0	1	0																						0.004918	0	3	0	0	92499000	0	0	19431000	0
CG44252	-	CG44252	78.578	0	1	1	YES																					0.41948	0	3	2	0	90640000	14470000	0	20436000	3375700
CG15792	zipper	zip	236.64	0	1	1																						1.0568e-05	0	4	2	0	89353000	12994000	0	18453000	10580000
CG5119	-	pAbp	69.925	1	1	1																						0.0012264	1	2	1	49892000	86401000	56501000	0	13642000	0
CG6783	fatty acid bindin protein	fabp	17.137	0	1	2		2.0689e-07	0	0	3	0	0	3488600	0	0	1438400	5.2236e-26	0	3	4	0	69765000	233170000	0	28143000	210550000
CG4265	Ubiquitin carboxy-terminal hydrolase	Uch	25.85	1	1	1																						0.00018322	1	2	2	3536800	56153000	10137000	0	15239000	5351800
CG8280	Elongation factor 1alpha48D	Ef1alpha48D	50.306	1	1	1																						4.5093e-15	1	2	1	7767500	55145000	17197000	0	11011000	0
CG15693	Ribosomal protein S20	RpS20	13.488	1	1	1																						0.018292	1	2	1	696490	51461000	4864000	0	12188000	0
CG2663	-	CG2663	36.209	0	1	1												4.0968e-09	0	1	1	0	44475000	38770000	0	0	0
CG2254	-	CG2254	35.575	0	1	0																						2.6827e-15	0	2	0	0	39709000	0	0	7928700	0
CG3265	Eb1	Eb1	32.575	0	1	1												2.2584e-11	0	1	1	0	36834000	7759300	0	0	0
CG1090	-	CG1090	70.674	0	1	1																						9.9312e-66	0	1	1	0	36110000	4129400	0	5672700	0
CG4466	Heat shock protein 27	Hsp27	23.616	0	1	1																						0.00052034	0	2	2	0	35858000	49750000	0	3934000	26133000
CG1448	Innexin 3	Inx3	45.356	1	1	1																						0.0061667	2	2	2	39910000	30447000	26405000	0	5834700	0
CG8472	Calmodulin	Cam	16.81	0	1	1																						0.00077738	0	1	1	0	29091000	16575000	0	0	0
CG7668	-	CG7668	47.993	0	1	0												1.9329e-10	0	3	0	0	25704000	0	0	16630000	0
CG11949	coracle	cora	184.17	0	1	0																						0.0009908	0	2	0	0	24665000	0	0	6747200	0
CG6899	Protein tyrosine phosphatase 4E	Ptp4E	200.07	0	1	0												2.0885e-05	0	2	0	0	20954000	0	0	14963000	0
CG18817	Tetraspanin 42Ea	Tsp42Ea	25.94	0	1	2		2.4124e-12	0	0	1	0	0	1121900	0	0	506050	1.2886e-08	0	2	1	0	19870000	20436000	0	30947000	0
CG4108	Charged multivesicular body protein 1	Chmp1	22.328	0	1	2												0.0039686	0	0	1	0	0	13566000	0	0	0	0.00034465	0	1	1	0	19643000	18017000	0	3711200	0
CG43781	-	CG43781	25.775	0	1	0												1.4465e-09	0	1	0	0	19632000	0	0	0	0
CG6404	-	CG6404	48.697	0	1	0																						0.010693	0	2	0	0	16238000	0	0	0	0
CG40452	Synaptosomal-associated protein 25kDa	Snap25	23.685	0	1	0																						0.0046238	0	1	0	0	13934000	0	0	2608900	0
CG31136	Syntaxin 1A	Syx1A	33.648	0	1	1																						0.011259	0	1	1	0	13775000	3977900	0	0	0
CG5125	neither inactivation nor afterpotential C	ninaC	131.83	0	1	0																						0.00652	0	1	0	0	11689000	0	0	1266600	0
CG10297	Adult cuticle protein 65Aa	Acp65Aa	11.283	0	1	0												1.1168e-06	0	1	0	0	10869000	0	0	7761400	0
CG31100	-	CG31100	79.016	0	1	0		1.0627e-66	0	7	0	0	10511000	0	0	3162100	0
CG9947	-	CG9947	39.703	0	1	0												0.0012735	0	1	0	0	10204000	0	0	0	0
CG31009	Cadherin 99C	Cad99C	186.87	0	1	1																						0.97195	0	2	1	0	10101000	8104100	0	0	0
CG34387	futsch	futsch	592.07	1	1	1																						2.2608e-14	1	2	1	3366700	9446800	4342600	0	2199700	0
CG15211	-	CG15211	18.91	0	1	0												4.7285e-08	0	1	0	0	8769500	0	0	0	0
CG5594	kazachoc	kcc	119.27	0	1	0		2.6866e-12	0	9	0	0	8463000	0	0	969920	0
CG6398	-	CG6398	32.878	0	1	1		3.0105e-27	0	3	1	0	8267900	310160	0	3276200	0
CG5825	Histone H3.3A	His3.3A	13.639	0	1	1												2.1663e-05	0	1	1	0	8094200	3265900	0	0	0
CG8180	-	CG8180	60.953	0	1	0												0.0012584	0	1	0	0	7636000	0	0	5452600	0
CG14107	-	CG14107	26.748	0	1	0												0.058781	0	1	0	0	7594900	0	0	1878500	0
CG31461	-	CG31461	17.66	0	1	1												0.0044241	0	2	1	0	7562000	4810400	0	5399700	0
CG5650	Protein phosphatase 1 at 87B	Pp1-87B	34.542	0	1	0																						0.032297	0	1	0	0	7433300	0	0	1484200	0
CG8042	-	CG8042	71.204	0	1	1		2.3563e-05	0	0	1	0	0	240610	0	0	88195	0.001811	0	2	0	0	7124600	0	0	0	0
CG42734	Ankyrin 2	Ank2	275.15	0	1	0		2.4657e-06	0	3	0	0	6838800	0	0	1385000	0
CG12082	-	CG12082	92.091	0	1	1		5.7164e-06	0	4	1	0	6559000	132460	0	663910	0
CG2849	Ras-like protein A	Rala	22.436	0	1	0												0.0018068	0	1	0	0	6537600	0	0	4668200	0
CG6051	-	CG6051	108.8	0	1	0																						0.00097118	0	1	0	0	6285700	0	0	0	0
CG42670	pasilla	ps	61.193	0	1	0		2.8076e-12	0	5	0	0	5807400	0	0	1384800	0
CG5738	lola like	lolal	14.489	0	1	0												0.00035265	0	1	0	0	5774300	0	0	0	0
CG6781	sepia	se	28.412	0	1	1		8.5057e-12	0	3	1	0	5399400	443560	0	2165600	0
CG8055	shrub	shrb	25.443	0	2	1		1.2944e-06	0	1	0	0	0	0	0	0	0	3.7066e-22	0	1	1	0	5289000	3825900	0	0	0
CG33491	-	CG33491	13.667	0	2	2		7.712e-16	0	3	2	0	5237300	1375500	0	1629300	0	1.2447e-74	0	2	1	0	0	0	0	0	0
CG4104	Trehalose-6-phosphate synthase 1	Tps1	91.134	0	1	1		8.4079e-14	0	2	7	0	5145600	5002700	0	2041400	1523600
CG14996	Chd64	Chd64	20.644	0	1	1												8.3864e-37	0	1	1	0	5089500	12331000	0	0	0
CG33094	Syndapin	Synd	55.909	0	1	1		1.6406e-44	0	4	4	0	5009000	2703100	0	1149500	769180
CG6359	Sorting nexin 3	Snx3	19.436	0	1	0												0.0028409	0	1	0	0	4821200	0	0	0	0
CG6424	-	CG6424	88.472	0	1	0												9.8224e-05	0	1	0	0	4703100	0	0	0	0
CG3620	no receptor potential A	norpA	124.86	0	2	1		1.2815e-17	0	5	1	0	4476400	229870	0	382640	0	8.1213e-11	0	1	0	0	0	0	0	0	0
CG42353	-	CG42353	115.91	0	1	0												9.8574e-08	0	1	0	0	4267500	0	0	0	0
CG9968	Annexin B11	AnxB11	56.214	0	2	1		3.1455e-11	0	4	2	0	4078800	888320	0	1442100	841660	5.9151e-18	0	1	0	0	0	0	0	0	0
CG8085	Related to the N terminus of tre oncogene	RN-tre	66.253	0	1	0												1.4336e-08	0	1	0	0	3986900	0	0	2846900	0
CG10370	Regulatory particle triple-A ATPase 5	Rpt5	47.806	0	2	1		4.586e-09	0	3	1	0	3986200	215870	0	1060200	0	0.001083	0	1	0	0	0	0	0	0	0
CG2233	-	CG2233	46.509	0	1	1		3.4661e-11	0	3	2	0	3898300	2773000	0	1197200	2736300
CG12845	Tetraspanin 42Ef	Tsp42Ef	24.727	0	1	0												0.012398	0	1	0	0	3895300	0	0	0	0
CG3615	Autophagy-related 9	Atg9	95.43	0	1	0												0.012986	0	1	0	0	3784500	0	0	2702300	0
CG8209	-	CG8209	36.732	0	1	0		1.3389e-27	0	5	0	0	3757400	0	0	899730	0
CG5191	-	CG5191	62.009	0	1	0		1.4138e-07	0	4	0	0	3725400	0	0	824000	0
CG42492	-	CG42492	99.407	0	1	0																						0.0091811	0	1	0	0	3579200	0	0	979080	0
CG4599	Tetratricopeptide repeat protein 2	Tpr2	57.995	0	1	0		5.6057e-26	0	5	0	0	3458400	0	0	915370	0
CG4422	GDP dissociation inhibitor	Gdi	49.902	0	1	1		1.3171e-11	0	4	1	0	3363300	422730	0	920260	0
CG31092	Lipophorin receptor 2	LpR2	116.98	0	1	0		1.3095e-14	0	4	0	0	3285100	0	0	280800	0
CG8274	Megator	Mtor	262.35	0	1	0																						7.7334e-17	0	1	0	0	3233900	0	0	884630	0
CG1411	Collapsin Response Mediator Protein	CRMP	65.101	0	1	0												0.0018806	0	1	0	0	3130900	0	0	0	0
CG5771	Rab11	Rab11	24.245	0	1	0												0.00061988	0	1	0	0	3098600	0	0	0	0
CG2835	G protein α s subunit	Gαs	44.998	0	1	0		7.5059e-10	0	3	0	0	3070900	0	0	818760	0
CG1753	Cystathionine beta-synthase	Cbs	56.882	0	1	2		2.7428e-33	0	3	4	0	3015800	8992200	0	984180	2149400	1.6205e-39	0	0	1	0	0	7008700	0	0	0
CG3481	Alcohol dehydrogenase	Adh	27.761	0	1	0																						0.00069767	0	1	0	0	3001700	0	0	599350	0
CG9990	-	CG9990	89.333	0	1	1		8.4982e-09	0	2	0	0	2967400	0	0	768980	0	3.9963e-12	0	0	1	0	0	3753200	0	0	0
CG7528	Ubiquitin activating enzyme 2	Uba2	77.61	0	1	0												5.5531e-07	0	1	0	0	2928800	0	0	0	0
CG11210	-	CG11210	86.148	0	1	0												0.011285	0	1	0	0	2907100	0	0	0	0
CG11089	-	CG11089	63.323	0	1	0		9.8003e-09	0	5	0	0	2800300	0	0	745200	0
CG16916	Regulatory particle triple-A ATPase 3	Rpt3	46.998	0	1	0		1.277e-07	0	4	0	0	2645900	0	0	703450	0
CG7762	Regulatory particle non-ATPase 1	Rpn1	102.28	0	1	0												1.8642e-08	0	2	0	0	2608800	0	0	0	0
CG7904	punt	put	58.648	0	1	0		2.1058e-11	0	4	0	0	2565300	0	0	662390	0
CG9453	Serpin 42Da	Spn42Da	47.665	0	1	0												0.00037753	0	1	0	0	2278400	0	0	1626900	0
CG8048	Vacuolar H[+] ATPase 44kD subunit	Vha44	92.389	0	1	0		0.00023143	0	3	0	0	2254800	0	0	721570	0
CG8036	-	CG8036	68.031	0	1	2		4.7892e-44	0	4	11	0	2244400	8828900	0	742660	2979000	6.7883e-11	0	0	2	0	0	35544000	0	0	0
CG16857	-	CG16857	81.212	0	1	1		0.0007436	0	2	1	0	2242300	513840	0	401750	0
CG3091	-	CG3091	34.63	0	1	0		8.7252e-06	0	4	0	0	2214400	0	0	917250	0
CG14224	Ubiquilin	Ubqn	58.836	0	1	0		1.8017e-14	0	4	0	0	2187500	0	0	579930	0
CG3164	-	CG3164	78.439	0	1	0		2.428e-08	0	2	0	0	2102200	0	0	299790	0
CG12120	tan	t	43.695	0	1	2		5.3336e-19	0	2	1	0	2094700	1083200	0	0	518450	1.9435e-18	0	0	2	0	0	33286000	0	0	34617000
CG5625	Vacuolar protein sorting 35	Vps35	93.139	0	2	1		5.5667e-05	0	2	1	0	1971100	462670	0	413250	0	0.011672	0	1	0	0	0	0	0	0	0
CG31094	Lipophorin receptor 1	LpR1	119.06	0	1	0												0.0045311	0	1	0	0	1968600	0	0	1405700	0
CG31694	-	CG31694	47.327	0	1	0												0.0018966	0	1	0	0	1959400	0	0	0	0
CG9934	-	CG9934	138.59	0	1	0		5.1882e-20	0	3	0	0	1937500	0	0	165610	0
CG42818	-	CG42818	249.75	0	1	1		0.044469	0	1	1	0	1772600	1769400	0	0	304320
CG6870	-	CG6870	15.227	0	1	0												0.0014789	0	1	0	0	1771400	0	0	0	0
CG33672	-	CG33672	42.464	0	1	0		8.1556e-14	0	3	0	0	1755700	0	0	727240	0
CG2121	-	CG2121	58.536	0	1	0		2.2353e-10	0	2	0	0	1706900	0	0	483810	0
CG4030	Rabaptin-5	Rbpn-5	74.971	0	1	0		1.0168e-11	0	4	0	0	1702200	0	0	223050	0
CG16936	Glutathione S transferase E12	GstE12	25.177	0	1	0		0.00036473	0	1	0	0	1702000	0	0	705000	0
CG4900	Iron regulatory protein 1A	Irp-1A	98.802	0	1	0		0.0030723	0	2	0	0	1693400	0	0	205900	0
CG6461	gamma-glutamyl transpeptidase	Ggt-1	62.871	0	1	0		0.00018187	0	2	0	0	1555300	0	0	416940	0
CG1640	-	CG1640	64.046	0	1	0		1.8725e-09	0	3	0	0	1535600	0	0	411640	0
CG2947	Hsc/Hsp70-interacting protein related	HIP-R	41.036	0	1	0		7.9046e-09	0	3	0	0	1462700	0	0	391700	0
CG1607	-	CG1607	55.232	0	1	0		0.0028192	0	1	0	0	1333400	0	0	113980	0
CG5105	Phospholipase A2 activator protein	Plap	85.75	0	1	0		8.7098e-07	0	3	0	0	1299000	0	0	325760	0
CG1539	tropomodulin	tmod	58.755	0	1	0		0.018983	0	1	0	0	1293500	0	0	235250	0
CG15196	-	CG15196	50.967	0	1	1		0.050265	0	1	1	0	1174300	913410	0	0	133350
CG8956	Adenosylhomocysteinase 89E	Ahcy89E	55.442	0	1	0		1.3782e-07	0	2	0	0	1172800	0	0	314390	0
CG8400	caspar	casp	78.44	0	1	0		0.0041706	0	1	0	0	1120000	0	0	214850	0
CG15669	Misexpression suppressor of KSR 2	MESK2	53.333	0	1	0		1.4069e-12	0	3	0	0	1100300	0	0	294960	0
CG8176	-	CG8176	129.89	0	1	0		0.00050638	0	1	0	0	1089700	0	0	93142	0
CG5174	-	CG5174	39.358	0	1	1		5.006e-21	0	2	1	0	1074800	279900	0	445190	0
CG11140	Aldehyde dehydrogenase type III	Aldh-III	62.967	0	1	0		9.1008e-09	0	3	0	0	1062400	0	0	232100	0
CG10237	-	CG10237	37.587	0	1	0		1.9025e-05	0	2	0	0	1058500	0	0	438440	0
CG3682	PIP5K59B	PIP5K59B	110.42	0	1	0		1.2402e-10	0	2	0	0	1026600	0	0	87747	0
CG5203	CHIP ortholog	CHIP	33.864	0	1	0		3.4256e-08	0	2	0	0	1003400	0	0	415610	0
CG10149	Regulatory particle non-ATPase 6	Rpn6	49.376	0	1	0		2.4127e-05	0	2	0	0	944160	0	0	253100	0
CG1059	Karyopherin beta 3	Karybeta3	123.56	0	1	1		6.2448e-09	0	2	1	0	927730	168030	0	79300	0
CG12676	echinoid	ed	146.5	0	1	0		0.0044127	0	2	0	0	925450	0	0	79105	0
CG8931	-	CG8931	47.355	0	1	1		0.0011857	0	2	1	0	919970	0	0	381060	0
CG7752	putzig	pzg	105.08	0	1	0		3.9551e-05	0	2	0	0	902760	0	0	77166	0
CG8593	quemao	qm	38.826	0	1	1		2.0491e-09	0	3	3	0	900300	551960	0	0	241650
CG10497	Syndecan	Sdc	49.557	0	1	0		1.115e-06	0	3	0	0	895530	0	0	295410	0
CG5469	GDI interacting protein 3	Gint3	50.044	0	1	1		1.0138e-15	0	2	2	0	894110	876170	0	0	300680
CG7077	retinol dehydrogenase B	rdhB	27.265	0	1	0		0.0003672	0	2	0	0	859390	0	0	355970	0
CG8585	I[[h]] channel	Ih	148.07	0	1	0		2.3011e-07	0	2	0	0	856530	0	0	217020	0
CG1591	REG	REG	28.121	0	1	0		1.7579e-08	0	1	0	0	832200	0	0	291200	0
CG6588	Fasciclin 1	Fas1	73.732	0	1	1		4.7254e-28	0	2	5	0	813270	2603800	0	269070	889290
CG42310	prominin	prom	138.28	0	1	0		3.0231e-10	0	4	0	0	810300	0	0	69262	0
CG3008	-	CG3008	69.277	0	1	1		5.287e-14	0	2	1	0	789950	139480	0	198100	0
CG1721	Phosphoglyceromutase	Pglym78	28.572	0	1	0		1.8284e-10	0	2	0	0	773830	0	0	280530	0
CG8110	sunday driver	syd	135.26	0	1	0	YES	0.0013382	0	1	0	0	0	0	0	0	0
CG10120	Malic enzyme	Men	84.625	1	1	1		1.2235e-06	1	2	3	350580	710940	1343000	0	155210	483190
CG32259	-	CG32259	17.814	0	1	0		0.0023463	0	1	0	0	696250	0	0	288390	0
CG18143	Dihydropterin deaminase	DhpD	48.884	0	1	0		2.3422e-09	0	1	0	0	667830	0	0	179030	0
CG17907	Acetylcholine esterase	Ace	71.884	0	1	0		0.0023448	0	1	0	0	640910	0	0	171810	0
CG12021	Patj	Patj	92.851	0	1	0		0.00031006	0	2	0	0	630340	0	0	53880	0
CG7082	papi	papi	63.823	0	1	0		3.5765e-05	0	3	0	0	593280	0	0	148780	0
CG1467	Syntaxin 16	Syx16	40.398	0	1	0		0.0067836	0	1	0	0	557160	0	0	149360	0
CG10960	-	CG10960	58.413	0	2	0		7.6277e-10	0	1	0	0	556410	0	0	149160	0											0.00027434	0	1	0	0	0	0	0	0	0
CG4994	Mitochondrial phosphate carrier protein	Mpcp	38.85	0	1	1		1.3676e-05	0	1	2	0	516000	1269100	0	0	651740
CG7736	Syntaxin 6	Syx6	38.208	0	1	0		0.00060847	0	1	0	0	482380	0	0	199810	0
CG42258	-	CG42258	47.702	0	1	0		0.00048699	0	2	0	0	472290	0	0	195630	0
CG7033	-	CG7033	58.063	0	1	0		1.8109e-15	0	3	0	0	454810	0	0	121920	0
CG3590	Adenylosuccinate Lyase	AdSL	53.797	0	1	1		2.4119e-05	0	1	1	0	420520	327840	0	0	108810
CG4280	croquemort	crq	56.153	0	1	1		2.197e-20	0	1	1	0	420090	75775	0	0	27775
CG5784	Mapmodulin	Mapmodulin	40.743	0	1	0		0.011476	0	1	0	0	408180	0	0	109420	0
CG17883	-	CG17883	43.859	0	1	1		0.01368	0	1	1	0	399380	492170	0	0	440200
CG12348	Shaker	Sh	34.945	0	1	0		0.0029113	0	1	0	0	381430	0	0	157990	0
CG5547	Phosphoethanolamine cytidylyltransferase	Pect	44.085	0	1	0		0.0013184	0	1	0	0	361980	0	0	97037	0
CG32536	-	CG32536	24.392	0	1	0		0.00029124	0	1	0	0	354890	0	0	147000	0
CG1100	Regulatory particle non-ATPase 5	Rpn5	57.747	0	1	0		0.00033829	0	2	0	0	344920	0	0	92465	0
CG4347	UGP	UGP	58.067	0	1	0		0.075445	0	1	0	0	339010	0	0	90880	0
CG8732	Acyl-CoA synthetase long-chain	Acsl	80.617	0	1	0		5.5617e-05	0	1	0	0	334280	0	0	83831	0
CG1532	-	CG1532	31.642	0	1	0		2.8835e-05	0	1	0	0	327910	0	0	135820	0
CG4784	Cuticular protein 72Ec	Cpr72Ec	50.565	1	1	0		0.00029635	1	2	0	98759	314070	0	0	130090	0
CG16963	Crystallin	Cry	55.878	1	2	1		5.4778e-26	1	3	4	333510	309700	1081700	0	83023	0	0.00032965	0	1	0	0	0	0	0	0	0
CG9765	transforming acidic coiled-coil protein	tacc	145.58	0	1	0		2.0228e-24	0	1	0	0	306470	0	0	126940	0
CG10377	Heterogeneous nuclear ribonucleoprotein at 27C	Hrb27C	44.769	0	1	0		3.6448e-19	0	1	0	0	271810	0	0	72866	0
CG40129	G protein-coupled receptor kinase 1	Gprk1	80.566	0	1	1		0.0034586	0	1	1	0	261870	80469	0	54149	0
CG11655	-	CG11655	49.664	0	1	0		0.0010844	0	1	0	0	261510	0	0	70105	0
CG12559	rolled	rl	21.951	0	1	0		0.036565	0	1	0	0	255870	0	0	83040	0
CG7228	peste	pes	62.251	0	1	0		0.0023821	0	1	0	0	231350	0	0	58016	0
CG4236	Chromatin assembly factor 1 subunit	Caf1	48.563	0	1	0		0.0079199	0	1	0	0	224210	0	0	58735	0
CG7523	-	CG7523	29.157	0	1	0		0.12299	0	1	0	0	200120	0	0	82894	0
CG10289	-	CG10289	111.19	0	1	0		0.018703	0	1	0	0	157360	0	0	13451	0
CG5325	Peroxin 19	Pex19	31.305	0	1	0		0.017677	0	1	0	0	148040	0	0	61321	0
CG9330	-	CG9330	79.485	0	1	0		0.0064806	0	1	0	0	131540	0	0	32986	0
CG1634	Neuroglian	Nrg	143.62	0	1	0		2.8326e-10	0	2	0	0	121570	0	0	10392	0
CG2259	Glutamate-cysteine ligase catalytic subunit	Gclc	80.745	0	1	1		2.2051e-05	0	1	0	0	107780	0	0	27028	0	7.1227e-33	0	0	1	0	0	3005200	0	0	0
CG7008	Tudor-SN	Tudor-SN	103.1	0	1	0		0.00038867	0	2	0	0	103250	0	0	8825.2	0
CG4673	Npl4 ortholog	Npl4	69.971	0	1	0		0.01835	0	1	0	0	99857	0	0	25042	0
CG12013	PHGPx	PHGPx	26.238	0	0	2		3.5109e-19	0	0	4	0	0	4694200	0	0	2940300	4.5331e-26	0	0	2	0	0	36807000	0	0	48722000
CG8053	Eukaryotic initiation factor 1A	eIF-1A	17.096	0	0	2	YES	1.6337e-13	0	0	4	0	0	2579200	0	0	376530	2.3422e-40	0	0	7	0	0	24674000	0	0	46679000
CG6842	Vacuolar protein sorting 4	Vps4	49.595	0	0	1		0.0212	0	0	1	0	0	2068900	0	0	619430
CG3493	Golgin-245 ortholog (H. sapiens)	Golgin245	170.13	0	0	1		8.2949e-07	0	0	1	0	0	2054800	0	0	299990
CG42447	inaF-B	inaF-B	9.0336	0	0	1		0.14927	0	0	1	0	0	780490	0	0	698070
CG13359	-	CG13359	54.828	0	0	1		0.018983	0	0	1	0	0	408870	0	0	365690
CG45110	tau	tau	38.538	0	0	1		0.0042598	0	0	2	0	0	539580	0	0	190340
CG2286	NADH:ubiquinone reductase 75kD subunit precursor	ND75	78.629	0	0	1		0.014553	0	0	1	0	0	263510	0	0	96587
CG1009	Puromycin sensitive aminopeptidase	Psa	122.76	0	1	1		0.00031441	0	1	2	0	0	239760	0	0	87882
CG3319	Cyclin-dependent kinase 7	Cdk7	39.673	0	0	1												0.0065273	0	0	1	0	0	434380000	0	0	253180000
CG6570	ladybird late	lbl	41.71	0	0	1												0.012638	0	0	1	0	0	90742000	0	0	0
CG6860	Leucine-rich-repeats and calponin homology domain protein	Lrch	124.19	0	0	1												0.012732	0	0	1	0	0	50819000	0	0	29621000
CG8908	-	CG8908	189.9	0	0	1												0.022551	0	0	1	0	0	53720000	0	0	0
CG11137	-	CG11137	18.347	0	0	1												0.090181	0	0	1	0	0	18863000	0	0	27998000
CG1814	-	CG1814	63.598	0	1	1												2.1759e-07	0	1	1	0	0	11774000	0	0	14012000
CG10019	-	CG10019	122.72	0	0	1												0.00081251	0	0	1	0	0	8632600	0	0	12813000
CG5938	-	CG5938	19.333	0	0	1												9.0457e-31	0	0	1	0	0	19584000	0	0	0
CG7768	-	CG7768	17.771	0	0	1												0.00015781	0	0	1	0	0	17672000	0	0	0
CG17331	Proteasome beta4 subunit	Prosbeta4	22.481	0	0	1												2.2794e-33	0	0	1	0	0	5054200	0	0	7501800
CG2028	Casein kinase Ialpha	CkIalpha	39.535	0	0	1												0.0015795	0	0	1	0	0	8305400	0	0	0
CG6995	Scaffold attachment factor B	Saf-B	102.07	0	0	1																						0.00022743	0	0	1	0	0	810560	0	0	425570
CG13077	-	CG13077	30	0	0	1																						0.064336	0	0	1	0	0	1675000000	0	0	318280000
CG3262	-	CG3262	32.061	0	0	1																						1.2659e-13	0	0	1	0	0	946080000	0	0	0
CG30296	-	RIC-3	55.166	0	0	1		0.16688	0	0	1	0	0	0	0	0	0
CG34404	-	CG34404	80.958	0	1	0		0.0060387	0	1	0	0	0	0	0	0	0
CG41534	-	Pp1-Y1	24.809	0	1	0		0.060961	0	1	0	0	0	0	0	0	0
CG5177	-	CG5177	31.253	0	1	0		0.15659	0	1	0	0	0	0	0	0	0
CG6094	-	CG6094	22.795	0	1	0		0.10396	0	1	0	0	0	0	0	0	0
CG7461	-	CG7461	68.367	0	1	1		2.0458e-13	0	1	1	0	0	0	0	0	0
CG9720	prolyl-4-hydroxylase-alpha NE2	PH4alphaNE2	62.119	0	1	0		0.17937	0	1	0	0	0	0	0	0	0
CG1150	Osiris 3	Osi3	32.005	0	1	1												0.083554	0	1	1	0	0	0	0	0	0
CG13686	lectin-21Cb	lectin-21Cb	30.032	0	1	1												0.00075851	0	1	1	0	0	0	0	0	0
CG10825	Interacts with the C terminus of ELL 1	Ice2	78.895	0	1	0												0.086441	0	1	0	0	0	0	0	0	0
CG10939	SRY interacting protein 1	Sip1	30.688	0	0	1												0.0036455	0	0	1	0	0	0	0	0	0
CG1231	-	CG1231	38.732	0	1	0												0.069387	0	1	0	0	0	0	0	0	0
CG13603	-	CG13603	26.08	0	1	0												0.0004954	0	1	0	0	0	0	0	0	0
CG13887	-	CG13887	26.154	0	1	0												3.0546e-12	0	1	0	0	0	0	0	0	0
CG30125	Ionotropic receptor 56a	Ir56a	69.506	0	1	0												0.086543	0	1	0	0	0	0	0	0	0
CG32199	-	CG32199	58.807	0	1	0												0.083342	0	1	0	0	0	0	0	0	0
CG3814	-	CG3814	27.189	0	1	0												0.049629	0	1	0	0	0	0	0	0	0
CG44010	kokopelli	koko	29.711	0	0	1												0.081204	0	0	1	0	0	0	0	0	0
CG5422	Rox8	Rox8	50.21	0	1	0												0.014215	0	1	0	0	0	0	0	0	0
CG6206	Lysosomal alpha-mannosidase	LM408	122.73	0	0	1												0.092419	0	0	1	0	0	0	0	0	0
CG4147	Heat shock 70-kDa protein cognate 3	Hsc70-3	72.26	1	1	1																						2.6195e-40	1	4	4	0	0	0	0	0	0
CG10522	sticky	sti	211.32	1	1	1																						0.041542	1	1	1	0	0	0	0	0	0
CG4887	-	CG4887	114.12	0	1	1																						0.02032	0	1	1	0	0	0	0	0	0
CG10107	veloren	velo	202.64	0	1	1																						0.029931	0	1	1	0	0	0	0	0	0
CG14438	-	CG14438	371.37	0	1	1																						0.013259	0	1	1	0	0	0	0	0	0
CG16705	Spatzle-Processing Enzyme	SPE	43.947	0	0	1																						0.099032	0	0	1	0	0	0	0	0	0
CG7969	Malic enzyme like-2	Menl-2	66.848	0	1	0																						0.051089	0	1	0	0	0	0	0	0	0
SUMMARY UBIQUITIN CARRIERS								MSC 5753-55										MSC 7038-42										MSC8962-85
									Peptides			Intensity			LFQ Intensity				Peptides			Intensity			LFQ Intensity				Peptides			Intensity			LFQ Intensity
CG number	Protein description	Gene name	Mass	n birA	n bioUb	n Rpn10	Ubi site	PEP Score	birA	bioUb	Rpn10	birA	bioUb	Rpn10	birA	bioUb	Rpn10	PEP Score	birA	bioUb	Rpn10	birA	bioUb	Rpn10	birA	bioUb	Rpn10	PEP Score	birA	bioUb	Rpn10	birA	bioUb	Rpn10	birA	bioUb	Rpn10
CG1782	Ubiquitin activating enzyme 1	Uba1	130.76	1	3	3		0	0	49	35	0	1811800000	443170000	0	222740000	79072000	0	0	42	26	0	24139000000	3943000000	0	9674800000	2980800000	0	6	34	32	119420000	16336000000	2890100000	36021000	2521700000	391650000
CG7656	-	CG7656	34.913	0	3	3		1.0888e-108	0	11	9	0	76068000	22225000	0	28989000	22215000	2.746e-112	0	5	5	0	462080000	334630000	0	239280000	311310000	9.7929e-274	0	4	3	0	128730000	22912000	0	26145000	9888500
CG42279	Nedd4	Nedd4	113.36	1	3	2		9.1583e-127	0	24	2	0	102680000	1838000	0	14080000	190800	5.9372e-142	0	14	0	0	680610000	0	0	320670000	0	2.5654e-13	2	5	2	21522000	339870000	12873000	5924200	42386000	2697500
CG40045	-	CG40045	19.366	0	2	2												0	0	9	8	0	2314000000	2245300000	0	998640000	1923800000	0.00019483	0	1	1	0	150220000	74867000	0	0	0
CG4443	courtless	crl	18.456	0	2	1												2.5978e-35	0	3	3	0	321910000	100290000	0	110630000	112280000	1.5911e-21	0	1	0	0	96640000	0	0	58795000	0
CG5604	-	CG5604	302.15	0	2	0		2.9529e-19	0	5	0	0	3608500	0	0	361140	0											0.013572	0	2	0	0	9933500	0	0	0	0
CG6190	Ubiquitin protein ligase E3A	Ube3a	107.59	0	2	2		1.2545e-07	0	1	1	0	1695600	469330	0	144930	0											8.6308e-16	0	1	1	0	28345000	24524000	0	0	0
CG15437	modifier of rpr and grim, ubiquitously expressed	morgue	55.877	0	2	0		0.0031296	0	1	0	0	2201600	0	0	349650	0	3.6588e-20	0	1	0	0	1924100	0	0	0	0
CG2924	-	CG2924	44.391	0	2	2		7.9059e-29	0	4	3	0	9847500	4469900	0	3682500	4363200	1.6604e-09	0	2	2	0	16889000	7672900	0	0	9318800
CG4244	Suppressor of deltex	Su(dx)	107.97	0	2	1		9.1856e-21	0	8	1	0	4882900	218230	0	0	43895	7.2686e-08	0	1	0	0	19091000	0	0	0	0
CG2257	Ubiquitin conjugating enzyme E2H	UbcE2H	20.889	1	1	1												1.3197e-75	0	4	3	0	228510000	81041000	0	72261000	122130000	0.00015113	1	0	0	1401400	0	0	0	0	0
CG18319	bendless	ben	17.236	0	1	1												2.3293e-205	0	6	8	0	2259500000	1185100000	0	1342100000	753490000
CG10523	parkin	park	54.104	0	1	0		7.6087e-13	0	1	0	0	308020	0	0	82573	0
CG9712	Tumor susceptibility gene 101	TSG101	45.19	0	1	0		3.5317e-91	0	8	0	0	7782200	0	0	2068800	0
CG5788	Ubiquitin conjugating enzyme 10	Ubc10	17.907	0	1	1												1.0863e-142	0	11	6	0	1463200000	609930000	0	559770000	397330000
CG2013	Ubiquitin conjugating enzyme 6	Ubc6	13.442	0	1	1												1.253e-26	0	1	1	0	94257000	235820000	0	0	0
CG6720	Ubiquitin conjugating enzyme 2	Ubc2	24.435	0	1	0												2.5918e-07	0	1	0	0	50695000	0	0	0	0
CG5087	-	CG5087	123.78	2	2	1												0.0056982	1	1	0	32247000	60923000	0	0	0	0	0.012598	1	1	1	74220000	80054000	85402000	0	8802500	0
CG8284	Ubiquitin conjugating enzyme 4	Ubc4	22.51	0	1	1																						0.0051799	0	1	1	0	117640000	92842000	0	0	97616000
CG42574	circadian trip	ctrip	336.57	0	1	0																						0.009348	0	1	0	0	2878500	0	0	787430	0

## Sheet: Ubiquitination sites
				MSC 5753-55						MSC 7038-42						MSC 8962-85
							Intensity						Intensity						Intensity
CG number	Protein description	Gene name	Mass	PEP Score	GlyGly (K) Probabilities	di-Gly position	birA	bioUb	Rpn10	PEP Score	GlyGly (K) Probabilities	di-Gly position	birA	bioUb	Rpn10	PEP Score	GlyGly (K) Probabilities	di-Gly position	birA	bioUb	Rpn10
CG10550	-	CG10550	49.133	0.0031378	R.DLFESLGK(Gly-Gly)QR.E	K214	0	442840	0
CG11624	Ubiquitin-63E	Ubi-p63E	85.798	7.67752e-09	R.LIFAGK(Gly-Gly)QLEDGRTLSDYNIQK.E	K48	320300	989430000	1498100000	1.13694e-44	R.LIFAGK(Gly-Gly)QLEDGRTLSDYNIQK.E	K48	44344000	10792000000	7512600000	2.14264e-07	R.LIFAGK(Gly-Gly)QLEDGRTLSDYNIQK.E	K48	1278300	2375100000	2422100000
CG11624	Ubiquitin-63E	Ubi-p63E	85.798	1.0609e-32	R.TLSDYNIQK(Gly-Gly)ESTLHLVLR.L	K63	0	431330000	233450000
CG11624	Ubiquitin-63E	Ubi-p63E	85.798							1.14769e-300	R.TLSDYNIQK(Gly-Gly)ESTLHLVLRLR.G	K63	0	4230100000	3972300000	3.56857e-20	R.TLSDYNIQK(Gly-Gly)ESTLHLVLRLR.G	K63	0	190090000	133730000
CG11624	Ubiquitin-63E	Ubi-p63E	85.798	8.07774e-27	K.TLTGK(Gly-Gly)TITLEVEPSDTIENVK.A	K11	0	51551000	18755000	1.82153e-191	K.TLTGK(Gly-Gly)TITLEVEPSDTIENVK.A	K11	0	567400000	1774900000	1.97761e-07	K.TLTGK(Gly-Gly)TITLEVEPSDTIENVK.A	K11	0	58907000	36417000
CG11624	Ubiquitin-63E	Ubi-p63E	85.798	2.63538e-22	M*QIFVK(Gly-Gly)TLTGK.T	K6	0	0	3719600
CG11624	Ubiquitin-63E	Ubi-p63E	85.798	1.0154e-11	K.TITLEVEPSDTIENVK(Gly-Gly)AK(Gly-Gly).I	K27(0.5) K29(0.5)	0	0	3179700
CG11624	Ubiquitin-63E	Ubi-p63E	85.798	4.76729e-06	K.IQDK(Gly-Gly)EGIPPDQQR.L	K33	0	361300	311940	4.03344e-05	K.IQDK(Gly-Gly)EGIPPDQQR.L	K33	0	0	0
CG12114	spn-F	spn-F	40.906	0.00429347	R.INIIQEK(Gly-Gly)IK.A	K300	0	330560	0
CG12132	c11.1	c11.1	193.09	0.00772453	R.GK(Gly-Gly)VM*VPGAETIYAR.C	K587	0	4144600	805520
CG17248	neuronal Synaptobrevin	nSyb	19.832	8.94493e-06	R.TNVEK(Gly-Gly)VLER.D	K71	0	7295200	2499900	4.89634e-05	R.TNVEK(Gly-Gly)VLER.D	K71	0	24435000	13588000
CG17248	neuronal Synaptobrevin	nSyb	19.832	4.03336e-07	R.DSK(Gly-Gly)LSELDDR.A	K78	0	1784700	0	0.00935167	R.DSK(Gly-Gly)LSELDDR.A	K78	0	0	0
CG1893	scramblase 2	scramb2	29.58	0.000508874	K.LELLTGFETK(Gly-Gly)NR.F	K82	0	1451600	0
CG1893	scramblase 2	scramb2	29.58	7.38381e-09	K.VLSANNEEIGK(Gly-Gly)ISK.Q	K214	0	279200	0
CG4609	failed axon connections	fax	47.105	1.59951e-06	K.SEAPPAQK(Gly-Gly)FNVHK.T	K93	0	1185200	0	0.00436189	K.SEAPPAQK(Gly-Gly)FNVHK(Gly-Gly).T	K93(0.987) K98(0.013)	0	26751000	0
CG4609	failed axon connections	fax	47.105							0.000936343	K.LDLNAHIPKPEPETK(Gly-Gly)EGK(Gly-Gly).E	K371(0.878) K374(0121)	0	0	0
CG4609	failed axon connections	fax	47.105	6.2583e-11	K.ELEK(Gly-Gly)DKSNEK.E	K399	0	0	0
CG4899	Photoreceptor dehydrogenase	Pdh	30.168	8.00886e-09	K.K(Gly-Gly)GVEATYEEIAK.T	K85	0	1587800	0	0.00444644	K.K(Gly-Gly)GVEATYEEIAK.T	K85	0	0	0
CG4899	Photoreceptor dehydrogenase	Pdh	30.168	5.42302e-10	K.NAVVTGGAGGIGLQVSK(Gly-Gly)QLLAAGAAK(Gly-Gly).V	K40(0.993) K49(0.007)	0	836040	0
CG4899	Photoreceptor dehydrogenase	Pdh	30.168	0.00125586	R.LNK(Gly-Gly)QSAADVSR.C	K232	0	143560	0
CG8110	sunday driver	syd	135.26	0.00133817	R.ISELEDELK(Gly-Gly)K(Gly-Gly)AK.E	K430 K431	0	752090	0
CG8110	sunday driver	syd	135.26	0.00133817	R.ISELEDELK(Gly-Gly)K(Gly-Gly)AK.E	K430 K431	0	752090	0
CG8937	Heat shock protein cognate 1	Hsc70-1	61.346	4.39678e-05	R.ITITNDK(Gly-Gly)GR.L	K421	0	615440	96855
CG9712	Tumor susceptibility gene 101	TSG101	45.19	4.66961e-05	K.K(Gly-Gly)DVVDVVTSFR.S	K24	0	0	0
CG8053	Eukaryotic initiation factor 1A	eIF-1A	17.096							0.00966735	R.LEAMCFDGVK(Gly-Gly)R.L	K56	0	0	6485400
CG8053	Eukaryotic initiation factor 1A	eIF-1A	17.096							0.00082497	R.DYQDSK(Gly-Gly)ADVILK.Y	K88	0	0	23515000
CG8053	Eukaryotic initiation factor 1A	eIF-1A	17.096							0.00316856	R.NLK(Gly-Gly)TYGEFPESVR.I	K104	0	0	96357000
CG33859	His2A:CG33856	His2A:CG33856	13.4							2.48227e-08	K.LLSGVTIAQGGVLPNIQAVLLPK(Gly-Gly)K(Gly-Gly).T	K118(0.708) K119(0.292)	0	0	0
CG4294	-	CG4294	150.71							0.00803838	K.RHK(Gly-Gly)LHTAAM*DLGR.G	K1120	4794900	0	0
CG44252	-	CG44252	78.578							7.39435e-11	R.K(Gly-Gly)NLNIGDIFESNVAR.R	K137	0	7099200	0
CG9195	Scamp	Scamp	38.543							0.00832149	R.STGASMAK(Gly-Gly)AQAEFTTEFLR.N	K307	0	0	0
CG9261	nervana 2	nrv2	36.967							8.68923e-34	M.(ac)SK(Gly-Gly)PVPM*SPSFVDEDLHNLR.K	K3	0	15770000	0
CG1516	-	CG1516	132.67													0.00618997	K.SVAVYSEQDK(1)M*HM*HR.Q	K74	6330600	11912000	13505000
